# Supplementary material for: Performing statistical analyses on quantitative data in Taverna workflows: An example using R and maxdBrowse to identify differentially-expressed genes from microarray data
Source: BMC Bioinformatics. 2008 Aug 7;9:334. doi: 10.1186/1471-2105-9-334 (PMC2528018; doi:10.1186/1471-2105-9-334)
Supplement: Additional file 2 — Carbon t-test. [file 1471-2105-9-334-S2.zip]

Archive with 17 entries (15 files):
- 0.01ttest/0.01Go/
- 0.01ttest/0.01Go/biolproc.pdf
- 0.01ttest/0.01Go/biolproc.png
- 0.01ttest/0.01Go/cellcomp.pdf
- 0.01ttest/0.01Go/cellcomp.png
- 0.01ttest/0.01Go/molfunc.pdf
- 0.01ttest/0.01Go/molfunc.png
- 0.01ttest/0.05Go/
- 0.01ttest/0.05Go/biolproc.pdf
- 0.01ttest/0.05Go/biolproc.png
- 0.01ttest/0.05Go/cellcomp.pdf
- 0.01ttest/0.05Go/cellcomp.png
- 0.01ttest/0.05Go/molfunc.pdf
- 0.01ttest/0.05Go/molfunc.png
- 0.01ttest/genes.csv
- 0.01ttest/genes.txt
- 0.01ttest/spurious_genes.csv
