# Supplementary material for: Performing statistical analyses on quantitative data in Taverna workflows: An example using R and maxdBrowse to identify differentially-expressed genes from microarray data
Source: BMC Bioinformatics. 2008 Aug 7;9:334. doi: 10.1186/1471-2105-9-334 (PMC2528018; doi:10.1186/1471-2105-9-334)
Supplement: Additional file 2 — Carbon t-test. [file 1471-2105-9-334-S2.zip › 0.01ttest/genes.csv]

Affy Id	ORF	Genename	Description	P value
8504_at	YOR031W	CRS5	YOR031W Metallothionein-like protein	0.000103084808586079
5642_at	YER069W	ARG5	6	YER069W N-acetyl-gamma-glutamyl-phosphate reductase and acetylglutamate kinase	0.000178427038360568
3555_s_at*	TY4B_P_1	---	Saccharomyces cerevisiae chromosome XVI, complete chromosome sequence. Found reverse in NC_001148 between 437328 and 439490 with 100% identity.	0.000183808843878660
6922_at	YCL055W	KAR4	YCL055W May assist Ste12p in pheromone-dependent expression of KAR3 and CIK1	0.000207220553613139
2132_at*	gHR05_2	---	Saccharomyces cerevisiae chromosome VIII, complete chromosome sequence. Found forward in NC_001140 between 432206 and 433205 with 100% identity.	0.000221424251756137
2542_at*	gPL06_3	---	Saccharomyces cerevisiae chromosome XVI, complete chromosome sequence. Found forward in NC_001148 between 401975 and 402974 with 100% identity.	0.000222748760289114
4829_at	YGR174C	CBP4	YGR174C Essential for the expression and activity of ubiquinol-cytochrome c reductase	0.000223651559680735
7610_at	YPR124W	CTR1	YPR124W High affinity copper transporter into the cell, probable integral membrane protein	0.000234070706237599
3949_i_at*	YNL044W_ex2_alt	YIP3	YNL044W protein of unknown function	0.000249465107582250
2745_g_at*	gNL06_1	APC1	Saccharomyces cerevisiae chromosome XIV, complete chromosome sequence. Found forward in NC_001146 between 310454 and 311453 with 100% identity.	0.000253997369651765
6651_at	YDL169C	UGX2	YDL169C protein of unknown function	0.000258471265068302
8382_at	YOR180C	DCI1	YOR180C Peroxisomal enoyl-CoA hydratase	0.000260860280580302
7088_at	YBR270C	---	YBR270C Probable ATP/GTP-binding protein	0.000261534997730834
8095_at*	NOL004W	---	non-annotated SAGE orf Found forward in NC_001147 between 301047 and 301238 with 100% identity. See citation Velculescu, V.E., et al. (1997) Characterization of the yeast transcriptome. Cell 8:243-251	0.000276444423672844
9284_at	YMR319C	FET4	YMR319C Low-affinity Fe(II) transport protein	0.000288886929812225
6753_at	SNR33	---	SNR33 snRNA	0.000295221479533796
8974_at	YNL103W	MET4	YNL103W member of the leucine zipper family of transcriptional activators	0.000296381571889376
5709_at	YER009W	NTF2	YER009W May coordinate the Ran-dependent (GSP1/GSP2) association and disassociation reactions of nuclear import; human homologue complements yeast mutants	0.000297592746649596
9037_at	YNL176C	---	YNL176C weak similarity to Hkr1p	0.000342896600813329
6589_at	YDL097C	RPN6	YDL097C Subunit of the regulatory particle of the proteasome	0.00034841872823964
8218_at	YOR328W	PDR10	YOR328W Putative ABC transporter highly similar to Pdr5p	0.00034845706108521
2439_g_at*	gCR02_0	BPH1	Saccharomyces cerevisiae chromosome III, complete chromosome sequence. Found forward in NC_001135 between 177526 and 178525 with 100% identity.	0.000352207130031787
3016_at*	gJR13_3	YMR1	Saccharomyces cerevisiae chromosome X, complete chromosome sequence. Found forward in NC_001142 between 632774 and 633773 with 100% identity.	0.000361837261755681
9287_s_at	YMR322C	SNO4 /// HSP33 /// HSP32	YMR322C strong similarity to YPL280w, YOR391c and YDR533c	0.000372543538734567
10526_at	YKR054C	DYN1	YKR054C heavy chain of cytoplasmic dynein	0.00039712952915077
4388_at	YHR139C	SPS100	YHR139C sporulation-specific wall maturation protein	0.000406721651014303
8571_at	YOL036W	---	YOL036W weak similarity to YMR317w	0.000438202731498667
9444_at	YMR174C	PAI3	YMR174C Cytoplasmic inhibitor of proteinase Pep4p	0.000443960296953828
10320_at	YLR024C	UBR2	YLR024C similarity to ubiquitin--protein ligase Ubr1p	0.000459213394317521
6557_at	YDL084W	SUB2	YDL084W suppressor of the cold-sensitive snRNP biogenesis mutant brr1-1	0.000469045658724105
8545_at	YOR027W	STI1	YOR027W Heat shock protein also induced by canavanine and entry into stationary phase	0.000473842630471955
2124_s_at*	gHR04_8	TRA1	Saccharomyces cerevisiae chromosome VIII, complete chromosome sequence. Found forward in NC_001140 between 307647 and 308646 with 100% identity.	0.000511363241840324
9476_at	YMR164C	MSS11	YMR164C Predicted 758 amino acid polypeptide with poly-glutamine and poly-asparagine domains	0.000535748768714766
4969_at	YGR043C	---	YGR043C strong similarity to transaldolase	0.000538876097354955
5142_i_at	YGL147C	RPL9A /// RPL9B	YGL147C Ribosomal protein L9A (L8A) (rp24) (YL11)	0.000551917604542899
7632_i_at*	YPR102C	---	YPR102C Ribosomal protein L11A (L16A) (rp39A) (YL22)	0.00057229079499622
2366_s_at*	gDL05_1	USO1	Saccharomyces cerevisiae chromosome IV, complete chromosome sequence. Found forward in NC_001136 between 345736 and 346735 with 100% identity.	0.000605279972019247
7141_at	YBR231C	SWC5	YBR231C similarity to human p97 homologous protein	0.000640362593379541
10690_at	YKL095W	YJU2	YKL095W similarity to C.elegans hypothetical proteins	0.000647817912085165
9598_at	YMR021C	MAC1	YMR021C metal-binding transcriptional activator	0.000649650389270324
2145_at*	gGR10_3	---	Saccharomyces cerevisiae chromosome VII, complete chromosome sequence. Found forward in NC_001139 between 863395 and 864394 with 100% identity.	0.000674819723749536
7951_at	YPL207W	TYW1	YPL207W similarity to hypthetical proteins from A. fulgidus, M. thermoautotrophicum and M. jannaschii	0.000677925650258101
2477_s_at*	gBR07_6	MEC1	Saccharomyces cerevisiae chromosome II, complete chromosome sequence. Found forward in NC_001134 between 511265 and 512233 with 100% identity.	0.000709497458256147
11415_f_at*	gIL01_4	VTH2 /// VTH1	Saccharomyces cerevisiae chromosome IX, complete chromosome sequence. Found forward in NC_001141 between 13696 and 14695 with 100% identity.	0.000711978393236127
10195_at*	YLR122C	---	YLR122C hypothetical protein	0.000717505838728122
9942_at	YLR363C	NMD4	YLR363C putative Upf1p-interacting protein	0.00074007137184527
5712_at	YER012W	PRE1	YER012W 22.6 kDa proteasome subunit	0.000745280823700698
7781_at	YPL017C	---	YPL017C strong similarity to Lpd1p and other dihydrolipoamide dehydrogenases	0.000780855875723266
10559_at	YKL005C	BYE1	YKL005C weak similarity to YKR029c and D.melanogaster transcription elongation factor DmS-II	0.000791889369185634
10548_at	YKR031C	SPO14	YKR031C Phospholipase D	0.000802007495804167
11133_at	YJL116C	NCA3	YJL116C With NCA2, regulates proper expression of subunits 6 (Atp6p) and 8 (Atp8p ) of the Fo-F1 ATP synthase	0.000810280006672333
7403_at	YBL049W	MOH1	YBL049W hypothetical protein	0.000812872332550838
5698_at	YER043C	SAH1	YER043C putative S-adenosyl-L-homocysteine hydrolase	0.00082081691837649
10094_at	YLR246W	ERF2	YLR246W similarity to human DHHC-domain-containing cysteine-rich protein	0.000849474762065036
11366_at	YAL043C-A	---	YAL043C-A questionable ORF	0.000850320453674871
4947_at	YGR066C	---	YGR066C similarity to hypothetical protein YBR105c	0.000869374225587447
9679_at	YML031W	NDC1	YML031W Nuclear envelope protein with multiple putative transmembrane domains	0.000904758892459313
8275_at	YOR254C	SEC63	YOR254C Protein involved in protein import into ER	0.000918438422899943
10287_at	YLR035C	MLH2	YLR035C similarity to human mutL protein homolog	0.000944698219316214
11280_at*	NAL008C	---	non-annotated SAGE orf Found reverse in NC_001133 between 29012 and 29179 with 100% identity. See citation Velculescu, V.E., et al. (1997) Characterization of the yeast transcriptome. Cell 8:243-251	0.000967804088882042
10000_at	YLR331C	JIP3	YLR331C questionable ORF	0.00097387978050937
4364_at	YHR159W	---	YHR159W hypothetical protein	0.00099773618350693
6866_at	YCR031C_ex2	RPS14A	YCR031C Ribosomal protein S14A (rp59A)	0.00102610050124568
5532_at	YER183C	FAU1	YER183C similarity to human 5,10-methenyltetrahydrofolate synthetase	0.00103227542112257
6746_at*	NCR024W	---	non-annotated SAGE orf Found forward in NC_001135 between 288361 and 288519 with 100% identity. See citation Velculescu, V.E., et al. (1997) Characterization of the yeast transcriptome. Cell 8:243-251	0.00105053287161266
11030_at	YJR008W	---	YJR008W similarity to S.pombe hypothetical protein	0.0010668205068617
4528_i_at*	YHR010W_ex2	RPL27A	YHR010W Ribosomal protein L27A	0.00107423250883703
6558_i_at*	YDL083C_ex2	RPS16B /// RPS16A	YDL083C Ribosomal protein S16B (rp61R)	0.00108160304798747
7896_at	YPL129W_ex2	TAF14	YPL129W TFIIF subunit (transcription initiation factor), 30 kD	0.00108194366939333
10416_at	YLL060C	GTT2	YLL060C Glutathione transferase	0.00108240530671089
10826_at*	NJR018C	---	non-annotated SAGE orf Found reverse in NC_001142 between 727961 and 728134 with 100% identity. See citation Velculescu, V.E., et al. (1997) Characterization of the yeast transcriptome. Cell 8:243-251	0.00108483500048321
4501_at	YHR027C	RPN1	YHR027C Subunit of 26S Proteasome (PA700 subunit)	0.00108752262125128
4432_at	YHR096C	HXT5	YHR096C hexose transporter	0.00108777253628826
4851_i_at*	YGR151C	---	YGR151C questionable ORF	0.00109311124054681
10494_at	YKR069W	MET1	YKR069W siroheme synthase	0.00110647649764478
5997_at	YDR483W	KRE2	YDR483W alpha-1,2-mannosyltransferase	0.00111340232106000
9671_at	YML037C	---	YML037C hypothetical protein	0.00112358810708289
3200_i_at*	YHLWDELTA2	---	YHLWDELTA2 Ty1 LTR	0.00115571054713067
7173_at	YBR171W	SEC66	YBR171W glycoprotein complexed with Sec62p and Sec63p in the Sec63 complex, an integral endoplasmic reticulum membrane protein complex required for translocation of presecretory proteins	0.00116479282394549
10363_at	YLL023C	---	YLL023C similarity to hypothetical protein YLR064w	0.0011703217645256
9012_at	YNL156C	NSG2	YNL156C similarity to YHR133c	0.00118064819219755
9641_at	YMR019W	STB4	YMR019W Binds Sin3p in two-hybrid assay	0.00118856024569749
8901_at	YNL040W	---	YNL040W weak similarity to M.genitalium alanine--tRNA ligase	0.00120546614573515
3150_at*	gAL01_1	---	Saccharomyces cerevisiae chromosome I, complete chromosome sequence. Found forward in NC_001133 between 14744 and 15743 with 100% identity.	0.00124788198651557
2391_s_at*	gDR09_4	NUM1	Saccharomyces cerevisiae chromosome IV, complete chromosome sequence. Found forward in NC_001136 between 760048 and 761047 with 100% identity.	0.00126473989142755
8603_at	YOL049W	GSH2	YOL049W Glutathione Synthetase	0.00126604147057075
2503_s_at*	gPR13_2	---	Saccharomyces cerevisiae chromosome XVI, complete chromosome sequence. Found forward in NC_001148 between 761478 and 762477 with 100% identity.	0.00126812569558326
8076_at*	NOL055C	---	non-annotated SAGE orf Found reverse in NC_001147 between 16559 and 16696 with 100% identity. See citation Velculescu, V.E., et al. (1997) Characterization of the yeast transcriptome. Cell 8:243-251	0.00130091571640234
9258_at*	NML013W	---	non-annotated SAGE orf Found forward in NC_001145 between 46024 and 46185 with 100% identity. See citation Velculescu, V.E., et al. (1997) Characterization of the yeast transcriptome. Cell 8:243-251	0.00131744961897027
5238_at	YGL231C	---	YGL231C hypothetical protein	0.00139834392542683
11045_at	YJL022W	---	YJL022W questionable ORF	0.00140141234331415
9387_at	YMR247C	---	YMR247C hypothetical protein	0.00140985066106998
10235_at	YLR116W	MSL5	YLR116W Branchpoint bridging protein -- component of the splicing commitment complex	0.00141042325901570
6729_at	YDL223C	HBT1	YDL223C weak similarity to mucin	0.00144052977555083
5702_at	YER003C_ex2	PMI40	YER003C mannose-6-phosphate isomerase	0.00144340884546255
10442_s_at	YKL200C	MNN4	YKL200C regulates the mannosylphosphorylation	0.00147031774155911
9213_at*	NML005C	---	non-annotated SAGE orf Found reverse in NC_001145 between 151565 and 151720 with 100% identity. See citation Velculescu, V.E., et al. (1997) Characterization of the yeast transcriptome. Cell 8:243-251	0.00147212086240087
2160_at*	gGR12_3	---	Saccharomyces cerevisiae chromosome VII, complete chromosome sequence. Found forward in NC_001139 between 958166 and 959165 with 100% identity.	0.00147588749899367
3697_f_at	YMLCDELTA2	---	YMLCDELTA2 Ty2 LTR	0.00148261990853548
2720_at*	gNL02_5	---	Saccharomyces cerevisiae chromosome XIV, complete chromosome sequence. Found forward in NC_001146 between 135021 and 135939 with 100% identity.	0.00150543573431300
11390_at	YAL058W	CNE1	YAL058W Calnexin and calreticulin homolog	0.00150551064903128
10170_g_at*	YLR140W	RRN5	YLR140W questionable ORF	0.00152928425038519
4472_s_at	YHR043C	DOG2 /// DOG1	YHR043C 2-deoxyglucose-6-phosphate phosphatase	0.00154573044316230
10903_at	YJR110W	YMR1	YJR110W similarity to human myotubularin	0.00155102320497396
2260_g_at*	gGL02_5	POX1	Saccharomyces cerevisiae chromosome VII, complete chromosome sequence. Found forward in NC_001139 between 108045 and 109044 with 100% identity.	0.00155891714532643
6364_at	YDR129C_ex2	SAC6	YDR129C fibrim homolog (actin-filament bundling protein)	0.00156629346563240
9465_at	YMR154C	RIM13	YMR154C Involved in proteolytic processing of Rim1p	0.00159318422239340
9432_at	YMR205C	PFK2	YMR205C phosphofructokinase beta subunit	0.00160679542356426
5317_s_at	YFL042C	---	YFL042C similarity to hypothetical protein YLR072w	0.00161443654338296
7674_at	YPR098C	---	YPR098C hypothetical protein	0.00161951201019112
10920_at*	YJR079W_ex2	---	YJR079W questionable ORF	0.00162218234871479
8639_at	YOL104C	NDJ1	YOL104C Involved in meiotic chromosome segregation; may stabilize homologus DNA interactions at telomeres and is required for a telomere activity in distributive segregation; is associated with telomeres	0.00162587452188724
7981_at	YPL223C	GRE1	YPL223C Induced by osmotic stress	0.00162730418517702
2181_s_at*	gGL03_4	GCN1	Saccharomyces cerevisiae chromosome VII, complete chromosome sequence. Found forward in NC_001139 between 135050 and 136049 with 100% identity.	0.00165605677585761
4113_at	YIL012W	---	YIL012W hypothetical protein	0.00172455773959169
3149_at*	gAL01_0	---	Saccharomyces cerevisiae chromosome I, complete chromosome sequence. Found forward in NC_001133 between 13744 and 14743 with 100% identity.	0.00174483576677573
6459_at	YDL003W	MCD1	YDL003W Mitotic omosome Determinant; similar to S. pombe RAD21; may function in chromosome morphogenesis from S phase through mitosis	0.00175032127657625
6796_at	YCR101C	---	YCR101C strong similarity to Pep1p	0.00175878474392151
6886_at	YCR009C	RVS161	YCR009C Reduced viability on starvation protein RVS161	0.00176689933736611
7249_at	YBR113W	---	YBR113W questionable ORF	0.00177444120450483
9073_at	YNL230C	ELA1	YNL230C weak similarity to mammalian transcription elongation factor elongin A	0.00178627068807566
5948_at	YDR524C	AGE1	YDR524C similarity to hypothetical human protein and YIL044c	0.00182437786458027
6586_at	YDL100C	GET3	YDL100C similarity to E.coli arsenical pump-driving ATPase	0.00186050947848685
7228_at	YBR137W	---	YBR137W hypothetical protein	0.00186492002751135
4864_at	YGR163W	GTR2	YGR163W GTP-binding protein	0.00188412390800041
9516_at*	YMR119W	ASI1	YMR119W similarity to YNL008c	0.00189233050004265
3987_at*	Q0095	---	similarity to Podospora cytb intron 1a and coII intron protein 2 Found forward in NC_001224 between 74755 and 75949 with 97.154812% identity.	0.00192717988953342
6704_at	YDL204W	RTN2	YDL204W similarity to hypothetical protein YDR233c	0.00193071467978277
4046_at*	NIL011W	---	non-annotated SAGE orf Found forward in NC_001141 between 197558 and 197818 with 100% identity. See citation Velculescu, V.E., et al. (1997) Characterization of the yeast transcriptome. Cell 8:243-251	0.00193349167092227
3483_f_at	YBR302C_1	COS2 /// COS3	YBR302C Protein with similarity to members of the Cos3/Cos5/Cos1/Cos4/Cos8/Cos6/Cos9 family, coded from subtelomeric region	0.00195607967677379
6583_at	YDL103C	QRI1	YDL103C UDP-N-acetylglucosamine pyrophosphorylase	0.00199129896593885
6765_at*	NCL004W	---	non-annotated SAGE orf Found forward in NC_001135 between 41465 and 41704 with 100% identity. See citation Velculescu, V.E., et al. (1997) Characterization of the yeast transcriptome. Cell 8:243-251	0.00200995484017038
2443_s_at*	gCR02_4	BPH1	Saccharomyces cerevisiae chromosome III, complete chromosome sequence. Found forward in NC_001135 between 181526 and 182525 with 100% identity.	0.00202089983789161
9800_s_at	YML133C_ex1	YRF1-1 /// YRF1-2 /// YRF	YML133C hypothetical protein Y'.2	0.00209559869621021
2721_at*	gNL03_0	---	Saccharomyces cerevisiae chromosome XIV, complete chromosome sequence. Found forward in NC_001146 between 147395 and 148394 with 100% identity.	0.00211361301232076
6689_at*	YDL219W_ex2	DTD1	YDL219W strong similarity to S.equisimilis hypothetical protein	0.00212227361270271
9792_s_at*	ARS_CEN12	---	CEN12 CEN12-associated	0.00214459316652071
6094_at	YDR397C_ex2	NCB2	YDR397C repressor of class II transcription	0.00215407866402404
5847_at*	NDL040C	---	non-annotated SAGE orf Found reverse in NC_001136 between 48402 and 48554 with 100% identity. See citation Velculescu, V.E., et al. (1997) Characterization of the yeast transcriptome. Cell 8:243-251	0.00216052158135202
7919_at	YPL151C	PRP46	YPL151C strong similarity to A.thaliana PRL1 and PRL2 proteins	0.00217102938117270
4427_at	YHR091C	MSR1	YHR091C Arginyl-tRNA synthetase	0.00217509383179362
3646_s_at	YNL339C_ex2_2	YRF1-1 /// YRF1-2 /// YRF	YNL339C strong similarity to subtelomeric encoded proteins	0.00218888486007054
11182_at	YJL156C	SSY5	YJL156C sensitive to sulfonylurea herbicides on complex media (YPD)	0.00219652090098118
9575_at	YMR042W	ARG80	YMR042W Regulator of arginine-responsive genes with ARG81 and ARG82	0.0022138273388528
3599_at	YOLCDELTA9	---	YOLCDELTA9 Ty1 LTR	0.00224976643443198
5574_at*	YER133W_ex2	GLC7	YER133W protein phosphatase type I	0.00227538537643976
5883_i_at*	NDR057W	---	non-annotated SAGE orf Found forward in NC_001136 between 871688 and 871912 with 100% identity. See citation Velculescu, V.E., et al. (1997) Characterization of the yeast transcriptome. Cell 8:243-251	0.00229134891488227
2956_g_at*	gLR03_6	SNF7	Saccharomyces cerevisiae chromosome XII, complete chromosome sequence. Found forward in NC_001144 between 194164 and 194675 with 100% identity.	0.00229270787929024
11168_at	YJL127C	SPT10	YJL127C negative transcriptional regulator	0.00229705245986225
2907_at*	gLR07_2	---	Saccharomyces cerevisiae chromosome XII, complete chromosome sequence. Found forward in NC_001144 between 631184 and 632183 with 100% identity.	0.00230252172216575
10182_at	YLR152C	---	YLR152C similarity to YOR3165w and YNL095c	0.00230640801996514
8254_at	YOR278W	HEM4	YOR278W uroporphyrinogen III synthase	0.00231028429092512
4349_at	YHR189W	PTH1	YHR189W similarity to peptidyl-tRNA hydrolases	0.00233133400080782
6711_at	YDL242W	---	YDL242W strong similarity to hypothetical protein YPR079w	0.00234048632299039
5818_at*	NDR158C	---	non-annotated SAGE orf Found reverse in NC_001136 between 1258336 and 1258488 with 100% identity. See citation Velculescu, V.E., et al. (1997) Characterization of the yeast transcriptome. Cell 8:243-251	0.00236872211844443
2957_at*	gLR04_0	---	Saccharomyces cerevisiae chromosome XII, complete chromosome sequence. Found forward in NC_001144 between 307356 and 308355 with 100% identity.	0.00238453315588417
3860_f_at*	YJLCDELTA4	NAM2	YJLCDELTA4 Ty1 LTR	0.00239445152597746
4283_at	YIL168W	---	YIL168W L-serine dehydratase	0.00241192521588798
4880_at	YGR135W	PRE9	YGR135W proteasome component Y13	0.00241285944660181
2722_g_at*	gNL03_0	POL2	Saccharomyces cerevisiae chromosome XIV, complete chromosome sequence. Found forward in NC_001146 between 147395 and 148394 with 100% identity.	0.00247462923897572
2761_at*	gMR08_2	---	Saccharomyces cerevisiae chromosome XIII, complete chromosome sequence. Found forward in NC_001145 between 706078 and 707077 with 100% identity.	0.00248044431695016
11245_i_at*	CEN1	---	CEN1 Centromere	0.00248777947949869
9775_at	YML112W	CTK3	YML112W CTD kinase-I gamma subunit	0.00249102990423583
2102_s_at*	gHL01_2	ECM29	Saccharomyces cerevisiae chromosome VIII, complete chromosome sequence. Found forward in NC_001140 between 41533 and 42532 with 100% identity.	0.00249935322864985
5451_at*	NER011W	---	non-annotated SAGE orf Found forward in NC_001137 between 249314 and 249451 with 100% identity. See citation Velculescu, V.E., et al. (1997) Characterization of the yeast transcriptome. Cell 8:243-251	0.00250468243084955
7794_at	YPL049C	DIG1	YPL049C MAP kinase-associated protein	0.00252958321626332
9620_at	YML003W	---	YML003W hypothetical protein	0.00256505940038562
8472_at	YOR090C	PTC5	YOR090C similarity to ser/thr protein phosphatases	0.00259071300101537
4107_at	YIL017C	VID28	YIL017C hypothetical protein	0.00260360308418537
2902_at*	gLR06_14	REX3	Saccharomyces cerevisiae chromosome XII, complete chromosome sequence. Found forward in NC_001144 between 363507 and 364506 with 100% identity.	0.00260825664973606
10930_at	YJR091C	JSN1	YJR091C Benomyl dependent tubulin mutant	0.00261892547576460
4976_at	YGR050C	---	YGR050C questionable ORF	0.00261991689992509
11334_at	YAL032C	PRP45	YAL032C Function unknown now	0.00262328417338153
6492_at	YDL015C	TSC13	YDL015C similarity to rat synaptic glycoprotein SC2	0.00265990280337142
3776_i_at*	YLRCDELTA9	---	YLRCDELTA9 Ty1 LTR	0.00267676294493374
6982_at*	NBR024W	---	non-annotated SAGE orf Found forward in NC_001134 between 479146 and 479289 with 100% identity. See citation Velculescu, V.E., et al. (1997) Characterization of the yeast transcriptome. Cell 8:243-251	0.00268001499286031
4001_at*	Q0185_ex4	COX1 /// AI4 /// AI5_ALPH	cytochrome-c oxidase subunit I Found forward in NC_001224 between 20508 and 20984 with 99.790356% identity.	0.00269388205473396
2754_at*	gMR07_4	---	Saccharomyces cerevisiae chromosome XIII, complete chromosome sequence. Found forward in NC_001145 between 681692 and 682691 with 100% identity.	0.00271351358689472
3500_f_at	YBLWDELTA3	---	YBLWDELTA3 Ty1 LTR	0.00271491492170588
8581_at	YOL026C	MIM1	YOL026C hypothetical protein	0.00271916441587867
7507_at*	NPL010C	---	non-annotated SAGE orf Found reverse in NC_001148 between 408869 and 409009 with 100% identity. See citation Velculescu, V.E., et al. (1997) Characterization of the yeast transcriptome. Cell 8:243-251	0.00273536574040741
3400_i_at*	YDRWDELTA30	---	YDRWDELTA30 Ty1 LTR	0.00275531545678179
3074_at*	gJR10_0	---	Saccharomyces cerevisiae chromosome X, complete chromosome sequence. Found forward in NC_001142 between 510427 and 511426 with 100% identity.	0.00278054135472801
3173_i_at*	YHRCDELTA12	---	YHRCDELTA12 Ty1 LTR	0.00279369035718497
9723_at	YML076C	WAR1	YML076C weak similarity to transcription factor	0.00282134643390665
3321_f_at*	YERWDELTA25	---	YERWDELTA25 Ty1 LTR	0.00283683463436504
4844_at	YGR144W	THI4	YGR144W component of the biosynthetic pathway producing the thiazole precursor of thiamine	0.00284108242096581
7528_f_at*	NPR023C	---	non-annotated SAGE orf Found reverse in NC_001148 between 773596 and 773742 with 100% identity. See citation Velculescu, V.E., et al. (1997) Characterization of the yeast transcriptome. Cell 8:243-251	0.00287446513290852
2859_at*	gLR12_3	TUS1	Saccharomyces cerevisiae chromosome XII, complete chromosome sequence. Found forward in NC_001144 between 982430 and 983429 with 100% identity.	0.00287541323297805
5746_at	YER001W	MNN1	YER001W Alpha-1,3-mannosyltransferase	0.00287682691741107
8866_at	YNR018W	---	YNR018W hypothetical protein	0.00294645548756172
4585_at*	NGR062W	---	non-annotated SAGE orf Found forward in NC_001139 between 757467 and 757625 with 100% identity. See citation Velculescu, V.E., et al. (1997) Characterization of the yeast transcriptome. Cell 8:243-251	0.00294944463203598
4714_at	YGR284C	ERV29	YGR284C similarity to mouse Surf-4 protein	0.00295967088242529
4151_at	YIL067C	---	YIL067C hypothetical protein	0.00297238253572481
11410_at*	gHR08_6	---	Saccharomyces cerevisiae chromosome VIII, complete chromosome sequence. Found forward in NC_001140 between 549488 and 549898 with 100% identity.	0.00298425789294863
7582_at	YPR184W	GDB1	YPR184W similarity to human 4-alpha-glucanotransferase (EC 2.4.1.25)/amylo-1,6-glucosidase (EC 3.2.1.33)	0.00298644468560119
5598_at	YER113C	---	YER113C similarity to Emp70p	0.00300838239625430
5805_i_at	CEN4	---	CEN4 Centromere	0.00303891651918767
5825_r_at*	NDL027W	---	non-annotated SAGE orf Found forward in NC_001136 between 174671 and 174826 with 100% identity. See citation Velculescu, V.E., et al. (1997) Characterization of the yeast transcriptome. Cell 8:243-251	0.0030462209560893
3270_f_at	YGLWDELTA9	HAP1	YGLWDELTA9 Ty1 LTR	0.00305843264620992
3114_s_at*	gJL01_6	VTH2 /// VTH1	Saccharomyces cerevisiae chromosome X, complete chromosome sequence. Found forward in NC_001142 between 15138 and 15624 with 100% identity.	0.00306266412681803
6585_at	YDL101C	DUN1	YDL101C protein kinase	0.00306399317294344
9640_at	YMR018W	---	YMR018W similarity to tetratricopeptide-repeat protein PAS10	0.00307088889487207
7790_at	YPL053C	KTR6	YPL053C mannosylphosphate transferase	0.00310690589281699
4837_at	YGR182C	---	YGR182C questionable ORF	0.00311630319178253
9846_at*	NLR017C	---	non-annotated SAGE orf Found reverse in NC_001144 between 228693 and 228839 with 100% identity. See citation Velculescu, V.E., et al. (1997) Characterization of the yeast transcriptome. Cell 8:243-251	0.00313100258273343
7566_at	YPR168W	NUT2	YPR168W negative regulator of URS2 of the HO promoter	0.00313347719733058
6999_at*	NBL008W	---	non-annotated SAGE orf Found forward in NC_001134 between 165783 and 165998 with 100% identity. See citation Velculescu, V.E., et al. (1997) Characterization of the yeast transcriptome. Cell 8:243-251	0.00319558664906391
7279_at	YBR098W	MMS4	YBR098W putative transcriptional (co)activator for DNA damage	0.00323139609924887
9256_at*	NML019C	---	non-annotated SAGE orf Found reverse in NC_001145 between 9829 and 10008 with 100% identity. See citation Velculescu, V.E., et al. (1997) Characterization of the yeast transcriptome. Cell 8:243-251	0.00325254867347823
6523_at	YDL029W_ex2	ARP2	YDL029W actin-related protein	0.00329574357538425
9442_s_at	YMR173W	DDR48	YMR173W flocculent specific protein; contains >35 repeats of the amino acid sequence NNNDSYGS	0.00330496788763299
5821_at*	NDR168C	---	non-annotated SAGE orf Found reverse in NC_001136 between 1394780 and 1394965 with 100% identity. See citation Velculescu, V.E., et al. (1997) Characterization of the yeast transcriptome. Cell 8:243-251	0.00331259896608543
8054_at	SNR50	---	SNR50 snRNA	0.00333435729939306
9670_at	YML038C	YMD8	YML038C hypothetical protein	0.00333825811608573
10292_at	YLR040C	---	YLR040C weak similartity to hypothetical protein YIL011w	0.00334895180081881
10679_at	YKL105C	---	YKL105C similarity to YMR086w	0.00337457457816387
9938_at	YLR403W	SFP1	YLR403W split zinc finger protein	0.00338458826491199
10518_at	YKR046C	PET10	YKR046C hypothetical protein	0.00344273447008666
2955_at*	gLR03_6	SNF7	Saccharomyces cerevisiae chromosome XII, complete chromosome sequence. Found forward in NC_001144 between 194164 and 194675 with 100% identity.	0.00346533685084335
4487_at	YHR059W	FYV4	YHR059W weak similarity to Ustilago hordei B east mating protein 2	0.00346694043910416
3748_i_at*	YLRWDELTA17	---	YLRWDELTA17 Ty1 LTR	0.00348243130265138
6863_at*	YCR028C-A_ex2	RIM1	YCR028C-A required for mitochondrial DNA replication	0.00350422960810814
10403_at*	NKR001C	---	non-annotated SAGE orf Found reverse in NC_001143 between 442457 and 442639 with 100% identity. See citation Velculescu, V.E., et al. (1997) Characterization of the yeast transcriptome. Cell 8:243-251	0.00352757939644902
7780_at	YPL018W	CTF19	YPL018W Important for chromosome segregation	0.00355038893169996
2947_s_at*	gLL02_4	SPA2	Saccharomyces cerevisiae chromosome XII, complete chromosome sequence. Found forward in NC_001144 between 103543 and 104542 with 100% identity.	0.00355588134601435
6500_at	YDL007W	RPT2	YDL007W Probable 26S protease subunit and member of CDC48/PAS1/SEC18 family of ATPases	0.00357901650484617
4324_s_at	YHR218W_ex2	YRF1-1 /// YRF1-2 /// YRF	YHR218W gene in Y' repeat region	0.00360273026903159
6248_at	YDR237W	MRPL7	YDR237W Mitochondrial ribosomal protein MRPL7 (YmL7)	0.00360553705079134
5404_at	YFL026W	STE2	YFL026W alpha-factor pheromone receptor; seven-transmembrane domain protein	0.00362958462706046
2156_s_at*	gGR11_7	CCH1	Saccharomyces cerevisiae chromosome VII, complete chromosome sequence. Found forward in NC_001139 between 930127 and 930307 with 100% identity.	0.00363924128189532
8051_i_at*	NOR082C	---	non-annotated SAGE orf Found reverse in NC_001147 between 1074040 and 1074183 with 100% identity. See citation Velculescu, V.E., et al. (1997) Characterization of the yeast transcriptome. Cell 8:243-251	0.00364092101254702
10509_at	YKR084C	HBS1	YKR084C Protein related to translation elongation factor EF-1alpha and to Suf12p/Sup2p/Gst1p/Sup35p	0.00364366966961381
7735_at*	YPR028W_ex1	YOP1	YPR028W Ypt Interacting Protein	0.00364820536306422
4822_at	YGR167W	CLC1	YGR167W Clathrin light chain	0.00366131609110367
9206_at	YNL324W	---	YNL324W hypothetical protein	0.00370189389337029
3023_at*	gJR14_4	---	Saccharomyces cerevisiae chromosome X, complete chromosome sequence. Found forward in NC_001142 between 694939 and 695938 with 100% identity.	0.00370899942586071
8852_at	YNR004W	---	YNR004W weak similarity to bovine interferon gamma precursor	0.00374488567616006
5000_i_at*	YGR027C	RPS25A	YGR027C Ribosomal protein S25A (S31A) (rp45) (YS23)	0.00374734700808655
2385_at*	gDR08_2	---	Saccharomyces cerevisiae chromosome IV, complete chromosome sequence. Found forward in NC_001136 between 737394 and 738393 with 100% identity.	0.00376878114745331
10446_s_at	YKL199C	PTK1	YKL199C Protein of unknown function	0.00378282400669377
11247_s_at*	YJL225C_ex2	YRF1-1 /// YRF1-2 /// YRF	YJL225C strong similarity to members of the Sir1p/Tip1p family	0.00378498111471685
3778_f_at	YLRWDELTA10	HAP1	YLRWDELTA10 Ty1 LTR	0.00379193095312476
6822_at	YCR083W	TRX3	YCR083W Thioredoxin type II	0.00379732088355593
6296_at	YDR194C	MSS116	YDR194C Mitochondrial RNA helicase of the DEAD box family	0.00381124499783189
9952_at	YLR371W	ROM2	YLR371W GDP-GTP Exchange Protein (GEP) for the Rho1p Small GTP-binding Protein; high copy suppressor of cik1 and kar3 deletion mutants.	0.00381923351593259
10078_at	YLR273C	PIG1	YLR273C Protein similar to Gac1p, a putative type 1 protein phosphatase targeting subunit	0.00382188949174401
10014_at	YLR299W	ECM38	YLR299W gamma-glutamyltransferase homolog	0.00385018471709813
7199_at	YBR153W	RIB7	YBR153W Riboflavin biosynthesis protein	0.00385829068232331
2202_g_at*	gGL06_3	SPC105	Saccharomyces cerevisiae chromosome VII, complete chromosome sequence. Found forward in NC_001139 between 334616 and 335615 with 100% identity.	0.00388036963555180
11377_at	YAL034C	FUN19	YAL034C Function unknown now	0.00388228063724391
7767_at	YPL031C_ex2	PHO85	YPL031C negative transcriptional regulator, protein kinase homolog	0.00390634134945608
6642_at	YDL178W	DLD2	YDL178W D-Lactate Dehydrogenase (Cytochrome)	0.00398415017500532
10439_at*	NKL008W	---	non-annotated SAGE orf Found forward in NC_001143 between 308848 and 309084 with 100% identity. See citation Velculescu, V.E., et al. (1997) Characterization of the yeast transcriptome. Cell 8:243-251	0.00398824231765989
8430_at	YOR138C	RUP1	YOR138C hypothetical protein	0.00399143209024677
6511_at	YDL041W	---	YDL041W questionable ORF	0.00402217747938872
2520_at*	gBL01_4	---	Saccharomyces cerevisiae chromosome II, complete chromosome sequence. Found forward in NC_001134 between 29441 and 30440 with 100% identity.	0.00403271240681921
2347_s_at*	gDR15_3	TOM1	Saccharomyces cerevisiae chromosome IV, complete chromosome sequence. Found forward in NC_001136 between 1372375 and 1373374 with 100% identity.	0.00404144778433245
11114_at	YJL088W	ARG3	YJL088W Ornithine carbamoyltransferase	0.00406543204591647
8148_at	YOL013W-A	---	YOL013W-A hypothetical protein identified by SAGE	0.00407357083959205
2938_at*	gLL01_6	---	Saccharomyces cerevisiae chromosome XII, complete chromosome sequence. Found forward in NC_001144 between 60710 and 61709 with 100% identity.	0.00407892707031777
9479_at	YMR167W	MLH1	YMR167W MutL homolog, forms a complex with Pms1p and Msh2p to repair mismatched DNA	0.00408229187929916
5481_at*	NEL015C	---	non-annotated SAGE orf Found reverse in NC_001137 between 84843 and 84983 with 100% identity. See citation Velculescu, V.E., et al. (1997) Characterization of the yeast transcriptome. Cell 8:243-251	0.00409273787526575
7483_at	YBL103C	RTG3	YBL103C Probable cytochrome c subunit, copper binding	0.00413297864953341
3125_at*	gJL03_4	---	Saccharomyces cerevisiae chromosome X, complete chromosome sequence. Found forward in NC_001142 between 169921 and 170920 with 100% identity.	0.00415932167800657
4982_at*	YGR010W	NMA2	YGR010W strong similarity to hypothetical protein YLR328w	0.00416702365936698
2455_at*	gBL04_3	---	Saccharomyces cerevisiae chromosome II, complete chromosome sequence. Found forward in NC_001134 between 190307 and 191306 with 100% identity.	0.00417249778891902
3789_s_at*	YLL067C_ex2_1	YRF1-1 /// YRF1-2 /// YRF	YLL067C strong similarity to subtelomeric encoded proteins	0.00418923165687329
7315_at	YBR047W	---	YBR047W hypothetical protein	0.00419063137055434
2229_at*	gFL01_0	---	Saccharomyces cerevisiae chromosome VI, complete chromosome sequence. Found forward in NC_001138 between 69614 and 70613 with 100% identity.	0.00419077343264106
5703_at	YER004W	---	YER004W similarity to hypothetical E.coli and C.elegans proteins	0.00424944774596431
5939_at	YDR515W	SLF1	YDR515W regulates the copper-dependent mineralization of copper sulfide complexes on the cell surface in cells cultured in medium containing copper salts	0.00425139532112166
5779_at	YEL056W	HAT2	YEL056W subunit of a cytoplasmic histone acetyltransferase	0.0042568898366305
6797_at	YCR102C	---	YCR102C Alcohol dehydrogenase	0.00431492585684809
2389_s_at*	gDR09_1	NUM1	Saccharomyces cerevisiae chromosome IV, complete chromosome sequence. Found forward in NC_001136 between 757048 and 758047 with 100% identity.	0.00434149865681711
3041_at*	gKL02_1	---	Saccharomyces cerevisiae chromosome XI, complete chromosome sequence. Found forward in NC_001143 between 57435 and 58434 with 100% identity.	0.0043517556292033
3050_at*	gJL05_4	---	Saccharomyces cerevisiae chromosome X, complete chromosome sequence. Found forward in NC_001142 between 216197 and 217196 with 100% identity.	0.00436813179717972
3207_i_at*	YHRCDELTA6	---	YHRCDELTA6 Ty1 LTR	0.0043874691043924
11119_at	YJL083W	TAX4	YJL083W similarity to hypothetical protein YKR019c	0.00439534696911513
9223_at*	NMR046W	---	non-annotated SAGE orf Found forward in NC_001145 between 611313 and 611507 with 100% identity. See citation Velculescu, V.E., et al. (1997) Characterization of the yeast transcriptome. Cell 8:243-251	0.00440283273047580
10230_at	YLR111W	---	YLR111W hypothetical protein	0.00440967128276455
3297_i_at*	YGLWOMEGA1	---	YGLWOMEGA1 Ty5 LTR	0.00441200885143476
9134_at	YNL260C	---	YNL260C hypothetical protein	0.00444662097977878
4582_at	YHL026C	---	YHL026C hypothetical protein	0.00445083415760353
11431_at*	gIR04_2	---	Saccharomyces cerevisiae chromosome IX, complete chromosome sequence. Found forward in NC_001141 between 367963 and 368962 with 100% identity.	0.00447407478373203
10614_at	YKL038W	RGT1	YKL038W transcriptional repressor and activator	0.00448614179734621
8929_at	YNL058C	---	YNL058C similarity to YIL117c	0.00448937468883214
4696_at*	NGL019W	---	non-annotated SAGE orf Found forward in NC_001139 between 312929 and 313105 with 100% identity. See citation Velculescu, V.E., et al. (1997) Characterization of the yeast transcriptome. Cell 8:243-251	0.00449231077993183
3964_at*	Q0242_ex4	---	endonuclease SCEI, small subunit Found forward in NC_001224 between 77067 and 77606 with 61.663653% identity.	0.00450001146346565
3873_f_at*	YJLWDELTA8	---	YJLWDELTA8 Ty1 LTR	0.00450927872500525
9085_at	YNL218W	MGS1	YNL218W similarity to E.coli hypothetical protein in serS 5'region	0.00451460966276524
10581_at	YKL026C	GPX1	YKL026C strong similarity to glutathione peroxidase	0.00452646019352118
2261_s_at*	gGL02_6	POX1	Saccharomyces cerevisiae chromosome VII, complete chromosome sequence. Found forward in NC_001139 between 109045 and 109906 with 100% identity.	0.00456423447563905
9302_at*	NMR065C	---	non-annotated SAGE orf Found reverse in NC_001145 between 768049 and 768219 with 100% identity. See citation Velculescu, V.E., et al. (1997) Characterization of the yeast transcriptome. Cell 8:243-251	0.00457397191583031
9638_at	YMR016C	SOK2	YMR016C displays homologies to several transcription factors	0.00458696939776103
4642_i_at*	NGL004C	---	non-annotated SAGE orf Found reverse in NC_001139 between 401513 and 401656 with 100% identity. See citation Velculescu, V.E., et al. (1997) Characterization of the yeast transcriptome. Cell 8:243-251	0.00458806439175979
5275_i_at*	NFL003C	---	non-annotated SAGE orf Found reverse in NC_001138 between 101326 and 101529 with 100% identity. See citation Velculescu, V.E., et al. (1997) Characterization of the yeast transcriptome. Cell 8:243-251	0.00459683700635809
8356_at	YOR199W	---	YOR199W questionable ORF	0.00462912295652957
8266_at	YOR290C	SNF2	YOR290C transcriptional regulator	0.00463369472115836
5749_at	YEL041W	YEF1	YEL041W strong similarity to Utr1p	0.00464365533646653
5192_at	YGL188C	---	YGL188C hypothetical protein	0.00464939273630909
10982_at	YJR053W	BFA1	YJR053W hypothetical protein	0.00467280904872036
9675_at	YML034W	SRC1	YML034W similarity to YDR458c	0.00468764388868001
7110_at	YBR245C	ISW1	YBR245C Homolog to SNF2/SWI2 DNA-binding regulatory protein	0.00471608030266527
9965_at	YLR341W	SPO77	YLR341W hypothetical protein	0.00472848344667788
8444_at	YOR107W	RGS2	YOR107W weak similarity to human G-0/G-1 switch regulatory protein 8	0.00473243117580641
3018_s_at*	gJR13_4	YMR1	Saccharomyces cerevisiae chromosome X, complete chromosome sequence. Found forward in NC_001142 between 633774 and 634773 with 100% identity.	0.00474725430871963
4901_at	YGR111W	---	YGR111W weak similarity to mosquito carboxylesterase	0.004756402183062
4918_at	YGR082W	TOM20	YGR082W 20 kDa mitochondrial outer membrane protein import receptor	0.00477029998794332
11356_at	YAL054C	ACS1	YAL054C inducible acetyl-coenzyme A synthetase	0.00477897388837281
5722_at	YER021W	RPN3	YER021W component of the regulatory module of the 26S proteasome, homologous to human p58 subunit	0.00479811810493466
5552_at	YER158C	---	YER158C weak similarity to Afr1p	0.00482347179169632
10806_at*	NJL001C	---	non-annotated SAGE orf Found reverse in NC_001142 between 424167 and 424301 with 100% identity. See citation Velculescu, V.E., et al. (1997) Characterization of the yeast transcriptome. Cell 8:243-251	0.00482830698808819
8083_at*	NOL042W	---	non-annotated SAGE orf Found forward in NC_001147 between 43142 and 43348 with 100% identity. See citation Velculescu, V.E., et al. (1997) Characterization of the yeast transcriptome. Cell 8:243-251	0.00483581041277928
3844_f_at	YJRWDELTA17	---	YJRWDELTA17 Ty1 LTR	0.00487125150337062
9007_at	YNL161W	CBK1	YNL161W Protein kinase	0.00487404243675615
5450_g_at*	NER009C	---	non-annotated SAGE orf Found reverse in NC_001137 between 225472 and 225738 with 100% identity. See citation Velculescu, V.E., et al. (1997) Characterization of the yeast transcriptome. Cell 8:243-251	0.00487416600553731
7404_at	YBL048W	---	YBL048W hypothetical protein	0.0049509579410628
7532_at*	NPR088W	---	non-annotated SAGE orf Found forward in NC_001148 between 897142 and 897291 with 100% identity. See citation Velculescu, V.E., et al. (1997) Characterization of the yeast transcriptome. Cell 8:243-251	0.00497997999864075
9089_at	YNL214W	PEX17	YNL214W 23 kDa peroxisome associated protein, binds Pex14p	0.00499071521729738
6136_at	YDR350C	ATP22	YDR350C protein of unknown function	0.00499426593295978
2892_at*	gLR06_4	---	Saccharomyces cerevisiae chromosome XII, complete chromosome sequence. Found forward in NC_001144 between 353507 and 354506 with 100% identity.	0.00503172077622723
7277_at	YBR096W	---	YBR096W hypothetical protein	0.00505212438418077
10041_at	YLR282C	---	YLR282C questionable ORF	0.00505456581637269
4527_at	YHR009C	---	YHR009C similarity to S.pombe hypothetical protein	0.00508385889418365
2777_at*	gMR10_4	GPI12	Saccharomyces cerevisiae chromosome XIII, complete chromosome sequence. Found forward in NC_001145 between 831528 and 832527 with 100% identity.	0.00511670588381358
6977_at*	NBR005W	---	non-annotated SAGE orf Found forward in NC_001134 between 283360 and 283566 with 100% identity. See citation Velculescu, V.E., et al. (1997) Characterization of the yeast transcriptome. Cell 8:243-251	0.00512491580844278
3930_i_at*	YJLWDELTA1	---	YJLWDELTA1 Ty1 LTR	0.00512833306587084
3174_f_at*	YHRCDELTA12	---	YHRCDELTA12 Ty1 LTR	0.00513494721670339
7291_at	YBR068C	BAP2	YBR068C probable amino acid permease for leucine, valine, and isoleucine	0.00516042951120714
9429_at	YMR202W	ERG2	YMR202W C-8 sterol isomerase	0.00517165423211596
7979_at	YPL225W	---	YPL225W hypothetical protein	0.00519727097686584
7292_at	YBR069C	TAT1	YBR069C Probable amino acid transport protein	0.00522109863326928
4871_at	YGR126W	---	YGR126W weak similarity to hypothetical protein YPR156c	0.00523872163915873
8515_at	YOR042W	CUE5	YOR042W weak similarity to YDR273w	0.00527473404883811
6116_at	YDR374C	---	YDR374C similarity to hypothetical A. thaliana protein BAC F21M12	0.00528849277312216
3340_f_at	YERCDELTA14	---	YERCDELTA14 Ty1 LTR	0.00531745165959242
10453_at*	NKR010W	---	non-annotated SAGE orf Found forward in NC_001143 between 618527 and 618670 with 100% identity. See citation Velculescu, V.E., et al. (1997) Characterization of the yeast transcriptome. Cell 8:243-251	0.00531951426602216
2869_s_at*	gLR13_4	SEN1	Saccharomyces cerevisiae chromosome XII, complete chromosome sequence. Found forward in NC_001144 between 996726 and 997725 with 100% identity.	0.00533043247021875
5158_at	YGL130W	CEG1	YGL130W mRNA guanylyltransferase (mRNA capping enzyme), alpha subunit	0.0053349885484185
5531_at	YER182W	---	YER182W hypothetical protein	0.00534631256136327
5866_at*	NDR082C	---	non-annotated SAGE orf Found reverse in NC_001136 between 971619 and 971783 with 100% identity. See citation Velculescu, V.E., et al. (1997) Characterization of the yeast transcriptome. Cell 8:243-251	0.0053902008087502
3112_s_at*	gJL01_4	VTH2 /// VTH1	Saccharomyces cerevisiae chromosome X, complete chromosome sequence. Found forward in NC_001142 between 13138 and 14137 with 100% identity.	0.00542870009064057
4879_at	YGR134W	CAF130	YGR134W hypothetical protein	0.00543324863198855
9512_at*	YMR116C_ex2	ASC1	YMR116C WD repeat protein (G-beta like protein) that interacts with the translational machinery	0.00543432704752407
7547_at	YPR195C	---	YPR195C hypothetical protein	0.00543467973739473
4074_at	YIR038C	GTT1	YIR038C Glutathione transferase	0.00544759145939385
9776_at	YML111W	BUL2	YML111W strong similarity to ubiquitination protein Bul1p	0.00547552902296113
2234_at*	gFL01_5	---	Saccharomyces cerevisiae chromosome VI, complete chromosome sequence. Found forward in NC_001138 between 74614 and 74871 with 100% identity.	0.00549943503103445
2802_at*	gML01_3	---	Saccharomyces cerevisiae chromosome XIII, complete chromosome sequence. Found forward in NC_001145 between 66082 and 67081 with 100% identity.	0.00552429283360347
3909_f_at*	YALWDELTA1	---	YALWDELTA1 Ty1 LTR	0.00552501411868191
9631_at	YMR009W	ADI1	YMR009W weak similarity to P.aeruginosa regulatory protein mmsR	0.00552700185423768
3030_at*	gJR15_4	---	Saccharomyces cerevisiae chromosome X, complete chromosome sequence. Found forward in NC_001142 between 716444 and 717443 with 100% identity.	0.00552883928227801
10103_at	YLR211C	---	YLR211C hypothetical protein	0.00553315455460382
10677_at	YKL107W	---	YKL107W weak similarity to S.antibioticus probable oxidoreductase	0.00558810031886386
11093_at	YJL064W	---	YJL064W hypothetical protein	0.00559225804609925
2153_s_at*	gGR11_4	CCH1	Saccharomyces cerevisiae chromosome VII, complete chromosome sequence. Found forward in NC_001139 between 927127 and 928126 with 100% identity.	0.00560032389784459
3871_at	YJRWTAU3	---	YJRWTAU3 Ty4 LTR	0.00561554887539407
5647_s_at	YER074W_ex2	RPS24A /// RPS24B	YER074W 40S ribosomal protein S24A	0.00564222171505406
8003_at	YPL247C	---	YPL247C similarity to human HAN11 protein and petunia an11 protein	0.00564806951812883
11297_at	YAR035W	YAT1	YAR035W Outer carnitine acetyltransferase, mitochondrial	0.00566700485771397
10449_at*	NKL040W	---	non-annotated SAGE orf Found forward in NC_001143 between 91618 and 91755 with 100% identity. See citation Velculescu, V.E., et al. (1997) Characterization of the yeast transcriptome. Cell 8:243-251	0.00568180802516892
2867_s_at*	gLR13_2	SEN1	Saccharomyces cerevisiae chromosome XII, complete chromosome sequence. Found forward in NC_001144 between 994726 and 995725 with 100% identity.	0.00571720169632266
8077_at*	NOL054C	---	non-annotated SAGE orf Found reverse in NC_001147 between 16638 and 16781 with 100% identity. See citation Velculescu, V.E., et al. (1997) Characterization of the yeast transcriptome. Cell 8:243-251	0.00573333876124753
8705_at*	NNL043C	---	non-annotated SAGE orf Found reverse in NC_001146 between 342215 and 342487 with 100% identity. See citation Velculescu, V.E., et al. (1997) Characterization of the yeast transcriptome. Cell 8:243-251	0.00573447219048145
5295_f_at*	ARS607	---	ARS607 Found forward in NC_001138 between 199390 and 199446 with 100% identity.	0.00578330832716794
10975_at	YJR046W	TAH11	YJR046W weak similarity to Xenopus vimentin 4	0.00578689224073576
7637_at	YPR106W	ISR1	YPR106W protein kinase	0.00580103662726075
7188_at	YBR187W	---	YBR187W probable membrane protein	0.00581580222130780
8272_at	YOR295W	UAF30	YOR295W weak similarity to SWI/SNF complex 60 KDa subunit from man and mouse	0.00586179008664998
5213_at	YGL212W	VAM7	YGL212W hydrophilic protein, heptad repeat motif	0.00586320056215566
10498_at	YKR073C	---	YKR073C hypothetical protein	0.0058655820558187
4133_at	YIL038C	NOT3	YIL038C General negative regulator of transcription; may inhibit RNA polymerase II transcription machinery	0.00586613317439534
9486_at	YMR133W_ex1	REC114	YMR133W mRNA is induced early in sporulation	0.00587308970494209
4970_at	YGR044C	RME1	YGR044C zinc finger protein; negative regulator of meiosis; directly repressed by a1-a2 regulator	0.00587506273391254
6931_at	YCL046W	---	YCL046W questionable ORF	0.00591198558977236
2224_at*	gER07_2	---	Saccharomyces cerevisiae chromosome V, complete chromosome sequence. Found forward in NC_001137 between 532026 and 533025 with 100% identity.	0.00591655399817831
6862_at	YCR028C	FEN2	YCR028C Amino acid permease	0.00593033585961757
2526_at*	gBL02_4	---	Saccharomyces cerevisiae chromosome II, complete chromosome sequence. Found forward in NC_001134 between 55513 and 56512 with 100% identity.	0.006000368690492
4498_at	YHR024C	MAS2	YHR024C 53 kDa subunit of the mitochondrial processing protease	0.00602148635442251
10944_at	YJR060W	CBF1	YJR060W basic helix-loop-helix protein	0.00606358883033549
3612_f_at	YORWDELTA17	---	YORWDELTA17 Ty2 LTR	0.00612680818041139
7198_at	YBR152W	SPP381	YBR152W U4/U6.U5-associated snRNP protein; contains a PEST proteolysis motif	0.00614467623660792
8284_at	YOR263C	---	YOR263C questionable ORF	0.00616533567775657
3733_s_at	YLR464W_ex2	YRF1-1 /// YRF1-2 /// YRF	YLR464W strong similarity to subtelomeric encoded proteins	0.00617016233109387
3006_at*	gJR12_1	---	Saccharomyces cerevisiae chromosome X, complete chromosome sequence. Found forward in NC_001142 between 596249 and 597248 with 100% identity.	0.00619928526555005
8780_at	YNR068C	---	YNR068C similarity to Bul1p	0.00621060832553756
10364_at	YLL022C	HIF1	YLL022C Hat1 Interacting Factor 1	0.0062229959066855
5031_at	YGL031C	RPL24A	YGL031C Ribosomal protein L24A (rp29) (YL21) (L30A)	0.00622605889251789
2180_s_at*	gGL03_3	GCN1	Saccharomyces cerevisiae chromosome VII, complete chromosome sequence. Found forward in NC_001139 between 134050 and 135049 with 100% identity.	0.00624116794634993
11116_at	YJL086C	---	YJL086C questionable ORF	0.00626675491953211
9644_at	YML020W	---	YML020W hypothetical protein	0.0062713613433047
6067_at	YDR416W	SYF1	YDR416W SYnthetic lethal with cdcForty	0.0062989408705954
10407_at	SNR64	---	SNR64 snRNA	0.00632708406459027
3494_f_at	YCLWDELTA3	---	YCLWDELTA3 Ty1 LTR	0.00632931992774664
2126_s_at*	gHR04_10	TRA1	Saccharomyces cerevisiae chromosome VIII, complete chromosome sequence. Found forward in NC_001140 between 309647 and 310646 with 100% identity.	0.00633256624344973
4192_at	YIL119C	RPI1	YIL119C inhibitor of ras	0.00633700945428635
11126_at	YJL123C	---	YJL123C weak similarity to D.melanogaster troponin T and human nucleolin	0.00635654043606345
3521_i_at*	YBRWDELTA15	---	YBRWDELTA15 Ty1 LTR	0.00637435353863054
10437_at*	NKL011C	---	non-annotated SAGE orf Found reverse in NC_001143 between 264148 and 264333 with 100% identity. See citation Velculescu, V.E., et al. (1997) Characterization of the yeast transcriptome. Cell 8:243-251	0.00637633525251512
5399_at	YFL032W	---	YFL032W questionable ORF	0.00639036364833654
2650_g_at*	gOR06_3	PTP2	Saccharomyces cerevisiae chromosome XV, complete chromosome sequence. Found forward in NC_001147 between 733506 and 734505 with 100% identity.	0.0064036390091266
6831_at	YCR043C	---	YCR043C hypothetical protein	0.00640521984335966
2651_s_at*	gOR06_4	PTP2	Saccharomyces cerevisiae chromosome XV, complete chromosome sequence. Found forward in NC_001147 between 734506 and 735505 with 100% identity.	0.00644180042021657
5017_at*	YGR001C_ex2	---	YGR001C similarity to C.elegans hypothetical M142.5 protein	0.00644383007235373
3569_at	YPRWDELTA16	---	YPRWDELTA16 Ty1 LTR	0.00647050526909055
3302_f_at	YGLCDELTA1	---	YGLCDELTA1 Ty1 LTR	0.00648027624597735
3911_at	YARCDELTA3	---	YARCDELTA3 Ty1 LTR	0.00652020443364646
2664_at*	gNL07_2	---	Saccharomyces cerevisiae chromosome XIV, complete chromosome sequence. Found forward in NC_001146 between 524084 and 525083 with 100% identity.	0.00652280261443142
7935_at	YPL180W	TCO89	YPL180W weak similarity to human l-caldesmon I	0.00652737166854626
3692_at	YMRWDELTA20	---	YMRWDELTA20 Ty1 LTR	0.00653706358302807
8736_at*	NNL040W	YSF3	non-annotated SAGE orf Found forward in NC_001146 between 366082 and 366222 with 100% identity. See citation Velculescu, V.E., et al. (1997) Characterization of the yeast transcriptome. Cell 8:243-251	0.0065556415754688
4268_at*	NHR028C	---	non-annotated SAGE orf Found reverse in NC_001140 between 522720 and 522872 with 100% identity. See citation Velculescu, V.E., et al. (1997) Characterization of the yeast transcriptome. Cell 8:243-251	0.00658588627010432
8659_at	YOL084W	PHM7	YOL084W similarity to A.thaliana hyp1 protein	0.00659540721371423
2228_at*	gER07_6	---	Saccharomyces cerevisiae chromosome V, complete chromosome sequence. Found forward in NC_001137 between 536026 and 536271 with 100% identity.	0.00660802703242094
10642_at	YKL054C	DEF1	YKL054C similarity to glutenin, high molecular weight chain proteins and Snf5p	0.00661847638251143
3005_at*	gJR12_0	---	Saccharomyces cerevisiae chromosome X, complete chromosome sequence. Found forward in NC_001142 between 595249 and 596248 with 100% identity.	0.00662018544250453
4883_at	YGR137W	---	YGR137W questionable ORF	0.00665687821280066
9637_at	YMR015C	ERG5	YMR015C cytochrome P450 involved in C-22 denaturation of the ergosterol side-chain	0.00667831774604184
4227_at	YIL129C	TAO3	YIL129C similarity to hypothetical human protein	0.0067157983760682
2158_at*	gGR12_1	---	Saccharomyces cerevisiae chromosome VII, complete chromosome sequence. Found forward in NC_001139 between 956166 and 957165 with 100% identity.	0.00674085953833593
2946_s_at*	gLL02_3	SPA2	Saccharomyces cerevisiae chromosome XII, complete chromosome sequence. Found forward in NC_001144 between 102543 and 103542 with 100% identity.	0.00674650066528869
2612_g_at*	gPL04_3	---	Saccharomyces cerevisiae chromosome XVI, complete chromosome sequence. Found forward in NC_001148 between 143119 and 144118 with 100% identity.	0.00675969639254793
6438_at	YDR023W	SES1	YDR023W seryl-tRNA synthetase	0.00676319970946341
9913_at	YLR422W	---	YLR422W similarity to human DOCK180 protein	0.0068083181558732
4983_g_at*	YGR010W	NMA2	YGR010W strong similarity to hypothetical protein YLR328w	0.00682154553801268
9810_at*	NLR125W	---	non-annotated SAGE orf Found forward in NC_001144 between 789869 and 790012 with 100% identity. See citation Velculescu, V.E., et al. (1997) Characterization of the yeast transcriptome. Cell 8:243-251	0.0068602144505245
8788_at	YNR034w-a	---	YNR034w-a hypothetical protein	0.00686266726904725
4853_at	YGR152C	RSR1	YGR152C GTP-binding protein of the ras superfamily involved in bud site selection	0.00686627024719568
6175_at	YDR301W	CFT1	YDR301W Component of pre-mRNA cleavage factor II (CFII); 150-kDa protein associated with polyadenylation factor 1 (PF I)	0.00687687473143261
10588_at	YKL019W	RAM2	YKL019W CAAX farnesyltransferase alpha subunit	0.00688753235940678
3362_at	YELCDELTA3	---	YELCDELTA3 Ty1 LTR	0.00689513048256481
6980_at*	NBR016C	---	non-annotated SAGE orf Found reverse in NC_001134 between 376102 and 376293 with 100% identity. See citation Velculescu, V.E., et al. (1997) Characterization of the yeast transcriptome. Cell 8:243-251	0.00690217203279927
9802_at	YML130C	ERO1	YML130C required for protein disulfide bond formation in the ER	0.00691721860680757
9548_at	YMR106C	YKU80	YMR106C Ku80 homolog, exhibits DNA binding activity on its own, associates with Hdf1p to form major DNA end-binding complex	0.00692437485504556
8979_at	YNL098C	RAS2	YNL098C Ras proto-oncogene homolog	0.00692576888183866
9080_at	YNL223W	ATG4	YNL223W Aut2p interacts with Tub1p and Tub2p; Aut2p forms a protein complex with Aut7p; Aut2p mediates attachment of autophagosomes to microtubules	0.00692857462742959
2622_s_at*	gOL02_7	IRA2	Saccharomyces cerevisiae chromosome XV, complete chromosome sequence. Found forward in NC_001147 between 176973 and 177972 with 100% identity.	0.00696305130240032
7672_at	YPR096C	---	YPR096C hypothetical protein	0.00697020209049716
8215_at	YOR325W	---	YOR325W questionable ORF	0.00699053149071757
3369_i_at*	YERWDELTA7	---	YERWDELTA7 Ty1 LTR	0.00700046187945424
9926_at	YLR391W-A	CCW14	YLR391W-A Secretory Stress Response protein 1	0.00702006104756847
8663_at	YOL126C	MDH2	YOL126C cytosolic malate dehydrogenase	0.00702240809654144
2168_s_at*	gGR13_3	SLH1	Saccharomyces cerevisiae chromosome VII, complete chromosome sequence. Found forward in NC_001139 between 1034505 and 1035504 with 100% identity.	0.007033915156042
8746_at*	NNR011C	---	non-annotated SAGE orf Found reverse in NC_001146 between 779443 and 779604 with 100% identity. See citation Velculescu, V.E., et al. (1997) Characterization of the yeast transcriptome. Cell 8:243-251	0.00703951181758858
10249_at	YLR085C	ARP6	YLR085C Actin-related protein	0.00704355383433074
3294_at	YFRCDELTA9	---	YFRCDELTA9 Ty1 LTR	0.00705035958764843
8237_at	YOR303W	CPA1	YOR303W Carbamoyl phosphate synthetase, arginine specific	0.00707421038803656
5504_at	YER165c-a	---	YER165c-a questionable ORF	0.00708704939749803
9594_at	YMR064W	AEP1	YMR064W basic, hydrophilic protein of 59 kDa	0.00711972181287981
6601_at	YDL129W	---	YDL129W hypothetical protein	0.00712624451881539
7736_at*	YPR028W_ex2	YOP1	YPR028W Ypt Interacting Protein	0.00714354912591437
5480_f_at*	NER049C	---	non-annotated SAGE orf Found reverse in NC_001137 between 561482 and 561634 with 100% identity. See citation Velculescu, V.E., et al. (1997) Characterization of the yeast transcriptome. Cell 8:243-251	0.00715864435523158
4581_at	YHL027W	RIM101	YHL027W Meiotic regulatory protein; Cys-His zinc fingers	0.00716440375000222
5571_at	YER131W	RPS26B	YER131W Ribosomal protein S26B	0.00717068521626158
4298_at*	NHR006C	---	non-annotated SAGE orf Found reverse in NC_001140 between 167438 and 167620 with 100% identity. See citation Velculescu, V.E., et al. (1997) Characterization of the yeast transcriptome. Cell 8:243-251	0.0071851300813677
7482_at	YBL104C	---	YBL104C hypothetical protein	0.00719484603163506
5020_at	YGR003W	CUL3	YGR003W similarity to D.melanogaster lin19 protein	0.00721020992739825
9921_at	YLR386W	VAC14	YLR386W similarity to hypothetical S. pombe protein	0.00721604074342796
8908_s_at	YNL033W	---	YNL033W nearly identical to YNL019c	0.00726275564032185
11421_at*	gIL02_5	---	Saccharomyces cerevisiae chromosome IX, complete chromosome sequence. Found forward in NC_001141 between 111607 and 112606 with 100% identity.	0.0072718002627882
2914_at*	gLR08_2	MMS22	Saccharomyces cerevisiae chromosome XII, complete chromosome sequence. Found forward in NC_001144 between 771817 and 772816 with 100% identity.	0.00729972312669636
8324_at	YOR213C	SAS5	YOR213C Involved in silencing at telomeres, HML and HMR	0.00731453374067442
2852_s_at*	gLR11_2	---	Saccharomyces cerevisiae chromosome XII, complete chromosome sequence. Found forward in NC_001144 between 967554 and 968553 with 100% identity.	0.00732959696336128
9456_at*	YMR186W	HSC82	YMR186W constitutively expressed heat shock protein	0.00736763256398994
8630_at	YOL067C	RTG1	YOL067C Transcription factor (bHLH) involved in interorganelle communication between mitochondria, peroxisomes, and nucleus	0.00737526921922148
4583_at	YHL025W	SNF6	YHL025W transcriptional regulator	0.0073942987330688
4701_at*	NGR019C	---	non-annotated SAGE orf Found reverse in NC_001139 between 554044 and 554199 with 100% identity. See citation Velculescu, V.E., et al. (1997) Characterization of the yeast transcriptome. Cell 8:243-251	0.00740506244195843
2853_s_at*	gLR11_3	---	Saccharomyces cerevisiae chromosome XII, complete chromosome sequence. Found forward in NC_001144 between 968554 and 969553 with 100% identity.	0.00742451179063002
3823_f_at	YKLWDELTA7	---	YKLWDELTA7 Ty1 LTR	0.00743628179337909
7014_at*	NBL018C	---	non-annotated SAGE orf Found reverse in NC_001134 between 115345 and 115482 with 100% identity. See citation Velculescu, V.E., et al. (1997) Characterization of the yeast transcriptome. Cell 8:243-251	0.00747148510900784
7243_at	YBR107C	IML3	YBR107C weak similarity to N.crassa chitin synthase	0.00748054115655104
5286_at*	NFL001W	---	non-annotated SAGE orf Found forward in NC_001138 between 119115 and 119252 with 100% identity. See citation Velculescu, V.E., et al. (1997) Characterization of the yeast transcriptome. Cell 8:243-251	0.00748720959095404
2480_at*	gBR08_2	---	Saccharomyces cerevisiae chromosome II, complete chromosome sequence. Found forward in NC_001134 between 519809 and 520808 with 100% identity.	0.00749878083481045
6055_at	YDR404C	RPB7	YDR404C dissociable subunit of RNA polymerase II	0.00752871144451041
11360_at	YAL048C	GEM1	YAL048C weak similarity to GTP-binding proteins	0.0075441494232809
2524_at*	gBL02_2	---	Saccharomyces cerevisiae chromosome II, complete chromosome sequence. Found forward in NC_001134 between 53513 and 54512 with 100% identity.	0.00756993593895354
10584_at	YKL023W	---	YKL023W weak similarity to human cylicin II	0.00760701168378368
7731_at	YPR024W	YME1	YPR024W Mitochondrial protein of the CDC48/PAS1/SEC18 family of ATPases	0.0076114719087223
5124_at	YGL118C	---	YGL118C questionable ORF	0.00762053550615481
10788_at*	ARS121	---	ARS121 Found forward in NC_001142 between 683650 and 683699 with 100% identity.	0.00764144220352547
7598_at	YPR155C	NCA2	YPR155C Regulates proper expression of subunits 6 (Atp6p) and 8 (Atp8p) of the Fo-F1 ATP synthase	0.00764468088642982
3647_f_at	YNL337W	---	YNL337W strong similarity to subtelomeric encoded proteins	0.00764490910951093
6587_at	YDL099W	BUG1	YDL099W weak similarity to myosin heavy chain proteins	0.00765890727011297
11123_at	YJL079C	PRY1	YJL079C Similar to plant PR-1 class of pathogen related proteins	0.00767593854910742
4209_at	YIL101C	XBP1	YIL101C DNA-binding transcriptional repressor	0.00769418343341219
8178_at	YOR379C	---	YOR379C questionable ORF	0.00772680310432039
7743_at	YPL010W	RET3	YPL010W coatomer complex zeta chain	0.00774230749915581
10610_at	YKL042W	SPC42	YKL042W component of the spindle pole body	0.00774531720546422
7356_at	YBL005W	PDR3	YBL005W Pleiotropic drug resistance protein 3	0.0077831926184705
7859_at	YPL121C	MEI5	YPL121C Meiotic protein required for synapsis and meiotic recombination	0.0077853858012773
11261_at	YAR070C	---	YAR070C potential mitochondrial transit peptide	0.00778863551078429
9188_at	SNR78	---	SNR78 snRNA	0.0077972495835807
6449_at	YDR034W-B	---	YDR034W-B identified by SAGE expression analysis	0.00783342897570784
5559_at	YER166W	DNF1	YER166W similarity to ATPase P.falciparum ATPase 2	0.00783588921743826
6730_at	YDL222C	FMP45	YDL222C strong similarity to hypothetical protein YNL194c and similarity to YML052w	0.00785799975148866
8834_at	YNR031C	SSK2	YNR031C A MAP kinase kinase kinase; activator of Pbs2p	0.0078984775412873
11256_at	YJL216C	---	YJL216C strong similarity to Mal62p	0.00796223073319589
11213_at	YJL170C	ASG7	YJL170C An a-specific gene that is induced to a higher expression level by alpha factor	0.00798213297730162
9790_i_at*	CEN12	---	CEN12 Centromere	0.00801308427933554
5628_at	YER097W	---	YER097W weak similarity to ribosomal S3 proteins	0.0080626936565131
4629_at*	NGR059C	---	non-annotated SAGE orf Found reverse in NC_001139 between 727849 and 728022 with 100% identity. See citation Velculescu, V.E., et al. (1997) Characterization of the yeast transcriptome. Cell 8:243-251	0.00808775523231297
2778_g_at*	gMR10_4	GPI12	Saccharomyces cerevisiae chromosome XIII, complete chromosome sequence. Found forward in NC_001145 between 831528 and 832527 with 100% identity.	0.00810851527083664
7017_at*	NBR001C	---	non-annotated SAGE orf Found reverse in NC_001134 between 241413 and 241568 with 100% identity. See citation Velculescu, V.E., et al. (1997) Characterization of the yeast transcriptome. Cell 8:243-251	0.00814010534508153
4079_at	YIL003W	CFD1	YIL003W strong similarity to Nbp35p and human nucleotide-binding protein	0.00816480886647493
10411_f_at	YLL065W	---	YLL065W Growth INhibitory protein	0.00816711448457153
6871_at	YCL009C	ILV6	YCL009C Small regulatory subunit of Acetolactate synthase	0.00822961022254517
3935_at	STRP	---	STRP Tropomyosin-related protein with transmembrane domain and basic C-terminal	0.0082382205939268
2732_at*	gNL04_3	FOL1	Saccharomyces cerevisiae chromosome XIV, complete chromosome sequence. Found forward in NC_001146 between 164130 and 165129 with 100% identity.	0.00825161755407568
6108_at	YDR366C	---	YDR366C similarity to YOL106w and YER181c	0.00827165531748672
4438_at*	YHR101C_ex2	BIG1	YHR101C Bad in glucose or big cells	0.00829231269816923
10361_f_at	YLL025W	---	YLL025W strong similarity to members of the Srp1p/Tip1p family	0.00830911869626428
3667_f_at	YNLCDELTA6	---	YNLCDELTA6 Ty2 LTR	0.0083326780558209
11270_at*	NAL009W	---	non-annotated SAGE orf Found forward in NC_001133 between 23764 and 23898 with 100% identity. See citation Velculescu, V.E., et al. (1997) Characterization of the yeast transcriptome. Cell 8:243-251	0.00833429794199612
7887_at	YPL138C	SPP1	YPL138C weak similarity to fruit fly polycomblike nuclear protein	0.0083672464607407
9410_at	YMR227C	TAF7	YMR227C TFIID subunit	0.00837299638706091
10379_at	YLL051C	FRE6	YLL051C similar to FRE2	0.00837850292919551
10080_at	YLR233C	EST1	YLR233C Telomere elongation protein (ever shorter telomeres)	0.00841156445405834
7904_at	YPL166W	ATG29	YPL166W weak similarity to paramyosins	0.00846835920023189
8452_at	YOR115C	TRS33	YOR115C involved in targeting and fusion of ER to golgi transport vesicles	0.00847072408967776
3199_f_at	YHLCDELTA1	---	YHLCDELTA1 Ty1 LTR	0.00854672370337168
5985_at	YDR471W_ex2	RPL27B	YDR471W Ribosomal protein L27B	0.00855663976047039
4621_at*	NGL021W	---	non-annotated SAGE orf Found forward in NC_001139 between 274428 and 274583 with 100% identity. See citation Velculescu, V.E., et al. (1997) Characterization of the yeast transcriptome. Cell 8:243-251	0.0085826132867675
3142_f_at*	YILCDELTA3	---	YILCDELTA3 Ty1 LTR	0.008614457720813
2877_at*	gLR04_5	---	Saccharomyces cerevisiae chromosome XII, complete chromosome sequence. Found forward in NC_001144 between 312356 and 313355 with 100% identity.	0.00861489343750286
2507_s_at*	gPR13_6	---	Saccharomyces cerevisiae chromosome XVI, complete chromosome sequence. Found forward in NC_001148 between 765478 and 766477 with 100% identity.	0.00862353117278845
3218_at	YGRWDELTA26	---	YGRWDELTA26 Ty1 LTR	0.00862550536915761
7479_at	YBL107C	---	YBL107C hypothetical protein	0.00867504107029267
6718_at	YDL235C	YPD1	YDL235C Two-component phosphorelay intermediate	0.00868379505898962
11167_at	YJL128C	PBS2	YJL128C MAP kinase kinase (MEK), may act as a scaffolding protein for Sho1p, Ste11p, and Hog1p	0.00869125414743127
8353_at	YOR196C	LIP5	YOR196C Involved in lipoic acid metabolism	0.00871630474231976
7467_at*	NPR006W	---	non-annotated SAGE orf Found forward in NC_001148 between 596567 and 596728 with 100% identity. See citation Velculescu, V.E., et al. (1997) Characterization of the yeast transcriptome. Cell 8:243-251	0.0087257246664439
5090_at	YGL062W	PYC1	YGL062W pyruvate carboxylase	0.00875813334309985
2790_s_at*	gLR14_3	---	Saccharomyces cerevisiae chromosome XII, complete chromosome sequence. Found forward in NC_001144 between 1045294 and 1046293 with 100% identity.	0.00876193398435654
9489_at	YMR135W-A	---	YMR135W-A questionable ORF	0.00880483060756117
2874_g_at*	gLR14_1	---	Saccharomyces cerevisiae chromosome XII, complete chromosome sequence. Found forward in NC_001144 between 1043294 and 1044293 with 100% identity.	0.0088137624875032
7002_at*	NBL001C	---	non-annotated SAGE orf Found reverse in NC_001134 between 235796 and 235936 with 100% identity. See citation Velculescu, V.E., et al. (1997) Characterization of the yeast transcriptome. Cell 8:243-251	0.0088178389052051
5949_at	YDR525W	API2	YDR525W hypothetical protein	0.00882331992502837
9767_at	YML118W	NGL3	YML118W similarity to YMR285c	0.00884250397361286
7890_at	YPL135W	ISU1	YPL135W NifU-like protein A	0.00884637053451856
9785_at*	NLR134W	---	non-annotated SAGE orf Found forward in NC_001144 between 949308 and 949442 with 100% identity. See citation Velculescu, V.E., et al. (1997) Characterization of the yeast transcriptome. Cell 8:243-251	0.00885168299364236
3883_f_at	YJRWDELTA12	HAP1	YJRWDELTA12 Ty1 LTR	0.00888598790959367
6490_at	YDL017W	CDC7	YDL017W serine/threonine protein kinase	0.00896261339075194
10816_at*	NJL019C	---	non-annotated SAGE orf Found reverse in NC_001142 between 172694 and 172930 with 100% identity. See citation Velculescu, V.E., et al. (1997) Characterization of the yeast transcriptome. Cell 8:243-251	0.00897920176787785
10280_at	YLR071C	RGR1	YLR071C component of RNA polymerase II holoenzyme/mediator complex, interacts with Sin4p, Gal11p, and a 50 kd polypeptide	0.0089903178411243
8739_at*	NNL012W	---	non-annotated SAGE orf Found forward in NC_001146 between 553015 and 553233 with 100% identity. See citation Velculescu, V.E., et al. (1997) Characterization of the yeast transcriptome. Cell 8:243-251	0.00900338236945656
11130_at	YJL119C	---	YJL119C questionable ORF	0.00901565176972543
6578_at	YDL108W_ex2	KIN28	YDL108W serine-threonine kinase, subunit of transcription factor TFIIK, a subcomplex of TFIIH	0.00902283476344047
3999_at*	Q0190	AI2	COX1 intron 2 protein Found forward in NC_001224 between 16473 and 18830 with 99.872774% identity.	0.0090250479049932
11117_at	YJL085W	EXO70	YJL085W 70 kD component of the Exocyst complex; required for exocytosis	0.00902576286639356
4625_at*	NGR002C	---	non-annotated SAGE orf Found reverse in NC_001139 between 533928 and 534068 with 100% identity. See citation Velculescu, V.E., et al. (1997) Characterization of the yeast transcriptome. Cell 8:243-251	0.0090462691242953
2397_at*	gCR03_2	CDC39	Saccharomyces cerevisiae chromosome III, complete chromosome sequence. Found forward in NC_001135 between 277986 and 278985 with 100% identity.	0.00904894400475303
7168_at	YBR212W	NGR1	YBR212W negative growth regulatory protein	0.00905602274232166
10157_at	YLR177W	---	YLR177W similarity to suppressor protein Psp5p	0.00907838608756939
6421_at	YDR052C	DBF4	YDR052C cyclin-like kinase required for late nuclear division	0.00912923201579365
11141_at	YJL106W	IME2	YJL106W Serine/Threonine protein kinase, positively regulated by IME1	0.00914930661215411
4745_at	YGR269W	---	YGR269W questionable ORF	0.00920589340417763
2393_s_at*	gDR09_6	NUM1	Saccharomyces cerevisiae chromosome IV, complete chromosome sequence. Found forward in NC_001136 between 762048 and 763047 with 100% identity.	0.00920774953079373
2925_s_at*	gKR08_4	NFT1	Saccharomyces cerevisiae chromosome XI, complete chromosome sequence. Found forward in NC_001143 between 653494 and 654493 with 100% identity.	0.009221640928268
10251_at	YLR087C	CSF1	YLR087C hypothetical protein	0.00924771190290142
5442_at*	NER037W	---	non-annotated SAGE orf Found forward in NC_001137 between 422493 and 422669 with 100% identity. See citation Velculescu, V.E., et al. (1997) Characterization of the yeast transcriptome. Cell 8:243-251	0.00926225188713293
5271_at	YGL242C	---	YGL242C weak similarity to Drosophila ANK protein	0.00927131515325123
5309_at	YFR056C	---	YFR056C questionable ORF	0.00929993252246888
4907_at	YGR116W	SPT6	YGR116W transcriptional regulator, interacts with histones, primarily histone H3, possesses nucleosome assembly activity	0.00931526094082123
5350_at	YFR008W	FAR7	YFR008W weak similarity to human centromere protein E	0.00935677693712475
6967_at*	NBR045C	---	non-annotated SAGE orf Found reverse in NC_001134 between 624453 and 624656 with 100% identity. See citation Velculescu, V.E., et al. (1997) Characterization of the yeast transcriptome. Cell 8:243-251	0.00936669960770955
4979_at	YGR007W	MUQ1	YGR007W choline phosphate cytidylyltransferase (also called phosphoethanolamine cytidylyltransferase or phosphocholine cytidylyltransferase)	0.00945343413625544
2632_at*	gOR04_0	---	Saccharomyces cerevisiae chromosome XV, complete chromosome sequence. Found forward in NC_001147 between 540261 and 541260 with 100% identity.	0.00945998771375058
3066_at*	gJL08_0	CYR1	Saccharomyces cerevisiae chromosome X, complete chromosome sequence. Found forward in NC_001142 between 424301 and 425300 with 100% identity.	0.00946344080326934
3089_g_at*	gAL02_4	FRT2	Saccharomyces cerevisiae chromosome I, complete chromosome sequence. Found forward in NC_001133 between 92357 and 93356 with 100% identity.	0.00946842201679505
7584_at	YPR141C	KAR3	YPR141C kinesin-like nuclear fusion protein	0.00953084704612051
2398_g_at*	gCR03_2	CDC39	Saccharomyces cerevisiae chromosome III, complete chromosome sequence. Found forward in NC_001135 between 277986 and 278985 with 100% identity.	0.00953913878337398
5521_at	YER173W	RAD24	YER173W checkpoint protein	0.00956272129603081
2791_s_at*	gLR14_4	---	Saccharomyces cerevisiae chromosome XII, complete chromosome sequence. Found forward in NC_001144 between 1046294 and 1047293 with 100% identity.	0.00959134169131215
8560_at	YOL002C	IZH2	YOL002C strong similarity to YDR492w and S.pombe hypothetical protein	0.0096122017465554
2415_at*	gDL02_3	---	Saccharomyces cerevisiae chromosome IV, complete chromosome sequence. Found forward in NC_001136 between 152704 and 153703 with 100% identity.	0.00966715719123402
5704_at	YER005W	YND1	YER005W similarity to Gda1p	0.0096973945657455
2286_at*	gER03_2	---	Saccharomyces cerevisiae chromosome V, complete chromosome sequence. Found forward in NC_001137 between 427685 and 428684 with 100% identity.	0.00970063667840852
2648_at*	gOR06_2	---	Saccharomyces cerevisiae chromosome XV, complete chromosome sequence. Found forward in NC_001147 between 732506 and 733505 with 100% identity.	0.00970298100859236
6235_at	YDR224C	HTB1	YDR224C Histone H2B (HTB1 and HTB2 code for nearly identical proteins)	0.00970935317839215
5828_at*	NDL008W	---	non-annotated SAGE orf Found forward in NC_001136 between 371892 and 372080 with 100% identity. See citation Velculescu, V.E., et al. (1997) Characterization of the yeast transcriptome. Cell 8:243-251	0.00971966904866153
4239_at	YIL163C	---	YIL163C questionable ORF	0.00973429358619505
3366_at	YELWDELTA5	---	YELWDELTA5 Ty1 LTR	0.00973466307091068
3834_s_at*	YLL067C_ex2_0	YRF1-1 /// YRF1-2 /// YRF	YLL067C strong similarity to subtelomeric encoded proteins	0.00976301166767292
2349_s_at*	gDR15_5	TOM1	Saccharomyces cerevisiae chromosome IV, complete chromosome sequence. Found forward in NC_001136 between 1374375 and 1375374 with 100% identity.	0.00977116797912805
9532_at	YMR090W	---	YMR090W strong similarity to B. subtilis conserved hypothetical protein yhfK	0.00977500562755516
8625_at	YOL072W	THP1	YOL072W hypothetical protein	0.00977953934266123
5470_at*	NEL014W	---	non-annotated SAGE orf Found forward in NC_001137 between 89863 and 90009 with 100% identity. See citation Velculescu, V.E., et al. (1997) Characterization of the yeast transcriptome. Cell 8:243-251	0.00978136402414474
8548_at	YOL014W	---	YOL014W hypothetical protein	0.00986858345285252
9951_at	YLR370C	ARC18	YLR370C Arp2/3 Complex Subunit	0.0098767914517402
4511_at	YHR037W	PUT2	YHR037W delta-1-pyrroline-5-carboxylate dehydrogenase	0.0098844872262912
11292_at	YAR030C	---	YAR030C hypothetical protein	0.00988692097818355
10357_at	YLL029W	---	YLL029W similarity to M.jannaschii X-Pro dipeptidase and S.pombe hypothetical protein	0.00993533980159958
* ORF/gene with more than probeset in the Affy chip.
