# Supplementary material for: Performing statistical analyses on quantitative data in Taverna workflows: An example using R and maxdBrowse to identify differentially-expressed genes from microarray data
Source: BMC Bioinformatics. 2008 Aug 7;9:334. doi: 10.1186/1471-2105-9-334 (PMC2528018; doi:10.1186/1471-2105-9-334)
Supplement: Additional file 2 — Carbon t-test. [file 1471-2105-9-334-S2.zip › 0.01ttest/genes.txt]

CRS5
ARG5,6
KAR4
CBP4
CTR1
YIP3
APC1
UGX2
DCI1
YBR270C
FET4
SNR33
MET4
NTF2
YNL176C
RPN6
PDR10
BPH1
YMR1
SNO4
HSP33
HSP32
DYN1
SPS100
YOL036W
PAI3
UBR2
SUB2
STI1
TRA1
MSS11
YGR043C
RPL9A
RPL9B
YPR102C
USO1
SWC5
YJU2
MAC1
TYW1
MEC1
VTH2
VTH1
NMD4
PRE1
YPL017C
BYE1
SPO14
NCA3
MOH1
SAH1
ERF2
NDC1
SEC63
MLH2
JIP3
RPS14A
FAU1
RPL27A
RPS16B
RPS16A
TAF14
GTT2
RPN1
HXT5
MET1
KRE2
SEC66
NSG2
STB4
YNL040W
NUM1
GSH2
MSL5
HBT1
PMI40
MNN4
CNE1
RRN5
DOG2
DOG1
YMR1
POX1
SAC6
RIM13
PFK2
NDJ1
GRE1
GCN1
MCD1
YCR101C
RVS161
ELA1
AGE1
GET3
GTR2
ASI1
Q0095
RTN2
COS2
COS3
QRI1
BPH1
YRF1-1
YRF1-2
YRF
DTD1
ARS_CEN12
NCB2
PRP46
MSR1
YRF1-1
YRF1-2
YRF
SSY5
ARG80
GLC7
SNF7
SPT10
YLR152C
HEM4
PTH1
NAM2
YIL168W
PRE9
POL2
CEN1
CTK3
ECM29
DIG1
PTC5
VID28
REX3
JSN1
PRP45
TSC13
COX1
AI4
AI5_ALPH
MIM1
WAR1
THI4
TUS1
MNN1
ERV29
GDB1
YER113C
CEN4
HAP1
VTH2
VTH1
DUN1
YMR018W
KTR6
NUT2
MMS4
ARP2
DDR48
SNR50
YMD8
YKL105C
SFP1
PET10
SNF7
FYV4
RIM1
CTF19
SPA2
RPT2
YRF1-1
YRF1-2
YRF
MRPL7
STE2
CCH1
HBS1
YOP1
CLC1
YNR004W
RPS25A
PTK1
YRF1-1
YRF1-2
YRF
HAP1
TRX3
MSS116
ROM2
PIG1
ECM38
RIB7
SPC105
FUN19
PHO85
DLD2
RUP1
TOM1
ARG3
MLH1
RTG3
NMA2
YRF1-1
YRF1-2
YRF
SLF1
HAT2
YCR102C
NUM1
TAX4
RGT1
YNL058C
Q0242_EX4
MGS1
GPX1
POX1
SOK2
SNF2
YEF1
BFA1
SRC1
ISW1
SPO77
RGS2
YMR1
YGR111W
TOM20
ACS1
RPN3
YER158C
CBK1
PEX17
ATP22
GPI12
BAP2
ERG2
TAT1
CUE5
SEN1
CEG1
VTH2
VTH1
CAF130
ASC1
GTT1
BUL2
ADI1
YKL107W
CCH1
RPS24A
RPS24B
YPL247C
YAT1
SEN1
ARS607
TAH11
ISR1
YBR187W
UAF30
VAM7
NOT3
REC114
RME1
FEN2
MAS2
CBF1
SPP381
YRF1-1
YRF1-2
YRF
YNR068C
HIF1
RPL24A
GCN1
SYF1
SNR64
TRA1
RPI1
YJL123C
PTP2
PTP2
TCO89
YSF3
PHM7
DEF1
ERG5
TAO3
SPA2
SES1
YLR422W
NMA2
RSR1
CFT1
RAM2
ERO1
YKU80
RAS2
ATG4
IRA2
CCW14
MDH2
SLH1
ARP6
CPA1
AEP1
YOP1
RIM101
RPS26B
CUL3
VAC14
YNL033W
MMS22
SAS5
HSC82
RTG1
SNF6
IML3
RPB7
GEM1
YKL023W
YME1
ARS121
NCA2
YNL337W
BUG1
PRY1
XBP1
RET3
SPC42
PDR3
MEI5
YAR070C
SNR78
DNF1
FMP45
SSK2
YJL216C
ASG7
CEN12
YER097W
GPI12
CFD1
YLL065W
ILV6
STRP
FOL1
YDR366C
BIG1
YLL025W
SPP1
TAF7
FRE6
EST1
ATG29
TRS33
RPL27B
YPD1
PBS2
LIP5
PYC1
API2
NGL3
ISU1
HAP1
CDC7
RGR1
KIN28
AI2
EXO70
CDC39
NGR1
YLR177W
DBF4
IME2
NUM1
NFT1
CSF1
YGL242C
SPT6
FAR7
MUQ1
CYR1
FRT2
KAR3
CDC39
RAD24
IZH2
YND1
HTB1
YRF1-1
YRF1-2
YRF
TOM1
THP1
ARC18
PUT2
