# Supplementary material for: Performing statistical analyses on quantitative data in Taverna workflows: An example using R and maxdBrowse to identify differentially-expressed genes from microarray data
Source: BMC Bioinformatics. 2008 Aug 7;9:334. doi: 10.1186/1471-2105-9-334 (PMC2528018; doi:10.1186/1471-2105-9-334)
Supplement: Additional file 2 — Carbon t-test. [file 1471-2105-9-334-S2.zip › 0.01ttest/spurious_genes.csv]

Orf	Description
TY4B_P_1	Saccharomyces cerevisiae chromosome XVI complete chromosome sequence. Found reverse in NC_001148 between 437328 and 439490 with 100% identity.
GHR05_2	Saccharomyces cerevisiae chromosome VIII complete chromosome sequence. Found forward in NC_001140 between 432206 and 433205 with 100% identity.
GPL06_3	Saccharomyces cerevisiae chromosome XVI complete chromosome sequence. Found forward in NC_001148 between 401975 and 402974 with 100% identity.
NOL004W	non-annotated SAGE orf Found forward in NC_001147 between 301047 and 301238 with 100% identity. See citation Velculescu V.E. et al. (1997) Characterization of the yeast transcriptome. Cell 8:243-251
GGR10_3	Saccharomyces cerevisiae chromosome VII complete chromosome sequence. Found forward in NC_001139 between 863395 and 864394 with 100% identity.
YLR122C	YLR122C hypothetical protein
YAL043C-A	YAL043C-A questionable ORF
YGR066C	YGR066C similarity to hypothetical protein YBR105c
NAL008C	non-annotated SAGE orf Found reverse in NC_001133 between 29012 and 29179 with 100% identity. See citation Velculescu V.E. et al. (1997) Characterization of the yeast transcriptome. Cell 8:243-251
YHR159W	YHR159W hypothetical protein
NCR024W	non-annotated SAGE orf Found forward in NC_001135 between 288361 and 288519 with 100% identity. See citation Velculescu V.E. et al. (1997) Characterization of the yeast transcriptome. Cell 8:243-251
YJR008W	YJR008W similarity to S.pombe hypothetical protein
NJR018C	non-annotated SAGE orf Found reverse in NC_001142 between 727961 and 728134 with 100% identity. See citation Velculescu V.E. et al. (1997) Characterization of the yeast transcriptome. Cell 8:243-251
YGR151C	YGR151C questionable ORF
YML037C	YML037C hypothetical protein
YHLWDELTA2	YHLWDELTA2 Ty1 LTR
YLL023C	YLL023C similarity to hypothetical protein YLR064w
GAL01_1	Saccharomyces cerevisiae chromosome I complete chromosome sequence. Found forward in NC_001133 between 14744 and 15743 with 100% identity.
GPR13_2	Saccharomyces cerevisiae chromosome XVI complete chromosome sequence. Found forward in NC_001148 between 761478 and 762477 with 100% identity.
NOL055C	non-annotated SAGE orf Found reverse in NC_001147 between 16559 and 16696 with 100% identity. See citation Velculescu V.E. et al. (1997) Characterization of the yeast transcriptome. Cell 8:243-251
NML013W	non-annotated SAGE orf Found forward in NC_001145 between 46024 and 46185 with 100% identity. See citation Velculescu V.E. et al. (1997) Characterization of the yeast transcriptome. Cell 8:243-251
YGL231C	YGL231C hypothetical protein
YJL022W	YJL022W questionable ORF
YMR247C	YMR247C hypothetical protein
NML005C	non-annotated SAGE orf Found reverse in NC_001145 between 151565 and 151720 with 100% identity. See citation Velculescu V.E. et al. (1997) Characterization of the yeast transcriptome. Cell 8:243-251
GGR12_3	Saccharomyces cerevisiae chromosome VII complete chromosome sequence. Found forward in NC_001139 between 958166 and 959165 with 100% identity.
YMLCDELTA2	YMLCDELTA2 Ty2 LTR
GNL02_5	Saccharomyces cerevisiae chromosome XIV complete chromosome sequence. Found forward in NC_001146 between 135021 and 135939 with 100% identity.
YFL042C	YFL042C similarity to hypothetical protein YLR072w
YPR098C	YPR098C hypothetical protein
YJR079W_EX2	YJR079W questionable ORF
YIL012W	YIL012W hypothetical protein
GAL01_0	Saccharomyces cerevisiae chromosome I complete chromosome sequence. Found forward in NC_001133 between 13744 and 14743 with 100% identity.
YBR113W	YBR113W questionable ORF
YBR137W	YBR137W hypothetical protein
NIL011W	non-annotated SAGE orf Found forward in NC_001141 between 197558 and 197818 with 100% identity. See citation Velculescu V.E. et al. (1997) Characterization of the yeast transcriptome. Cell 8:243-251
NCL004W	non-annotated SAGE orf Found forward in NC_001135 between 41465 and 41704 with 100% identity. See citation Velculescu V.E. et al. (1997) Characterization of the yeast transcriptome. Cell 8:243-251
GNL03_0	Saccharomyces cerevisiae chromosome XIV complete chromosome sequence. Found forward in NC_001146 between 147395 and 148394 with 100% identity.
NDL040C	non-annotated SAGE orf Found reverse in NC_001136 between 48402 and 48554 with 100% identity. See citation Velculescu V.E. et al. (1997) Characterization of the yeast transcriptome. Cell 8:243-251
YOLCDELTA9	YOLCDELTA9 Ty1 LTR
NDR057W	non-annotated SAGE orf Found forward in NC_001136 between 871688 and 871912 with 100% identity. See citation Velculescu V.E. et al. (1997) Characterization of the yeast transcriptome. Cell 8:243-251
GLR07_2	Saccharomyces cerevisiae chromosome XII complete chromosome sequence. Found forward in NC_001144 between 631184 and 632183 with 100% identity.
YDL242W	YDL242W strong similarity to hypothetical protein YPR079w
NDR158C	non-annotated SAGE orf Found reverse in NC_001136 between 1258336 and 1258488 with 100% identity. See citation Velculescu V.E. et al. (1997) Characterization of the yeast transcriptome. Cell 8:243-251
GLR04_0	Saccharomyces cerevisiae chromosome XII complete chromosome sequence. Found forward in NC_001144 between 307356 and 308355 with 100% identity.
GMR08_2	Saccharomyces cerevisiae chromosome XIII complete chromosome sequence. Found forward in NC_001145 between 706078 and 707077 with 100% identity.
NER011W	non-annotated SAGE orf Found forward in NC_001137 between 249314 and 249451 with 100% identity. See citation Velculescu V.E. et al. (1997) Characterization of the yeast transcriptome. Cell 8:243-251
YML003W	YML003W hypothetical protein
YGR050C	YGR050C questionable ORF
YLRCDELTA9	YLRCDELTA9 Ty1 LTR
NBR024W	non-annotated SAGE orf Found forward in NC_001134 between 479146 and 479289 with 100% identity. See citation Velculescu V.E. et al. (1997) Characterization of the yeast transcriptome. Cell 8:243-251
GMR07_4	Saccharomyces cerevisiae chromosome XIII complete chromosome sequence. Found forward in NC_001145 between 681692 and 682691 with 100% identity.
YBLWDELTA3	YBLWDELTA3 Ty1 LTR
NPL010C	non-annotated SAGE orf Found reverse in NC_001148 between 408869 and 409009 with 100% identity. See citation Velculescu V.E. et al. (1997) Characterization of the yeast transcriptome. Cell 8:243-251
YDRWDELTA30	YDRWDELTA30 Ty1 LTR
GJR10_0	Saccharomyces cerevisiae chromosome X complete chromosome sequence. Found forward in NC_001142 between 510427 and 511426 with 100% identity.
YHRCDELTA12	YHRCDELTA12 Ty1 LTR
YERWDELTA25	YERWDELTA25 Ty1 LTR
NPR023C	non-annotated SAGE orf Found reverse in NC_001148 between 773596 and 773742 with 100% identity. See citation Velculescu V.E. et al. (1997) Characterization of the yeast transcriptome. Cell 8:243-251
YNR018W	YNR018W hypothetical protein
NGR062W	non-annotated SAGE orf Found forward in NC_001139 between 757467 and 757625 with 100% identity. See citation Velculescu V.E. et al. (1997) Characterization of the yeast transcriptome. Cell 8:243-251
YIL067C	YIL067C hypothetical protein
GHR08_6	Saccharomyces cerevisiae chromosome VIII complete chromosome sequence. Found forward in NC_001140 between 549488 and 549898 with 100% identity.
NDL027W	non-annotated SAGE orf Found forward in NC_001136 between 174671 and 174826 with 100% identity. See citation Velculescu V.E. et al. (1997) Characterization of the yeast transcriptome. Cell 8:243-251
YGR182C	YGR182C questionable ORF
NLR017C	non-annotated SAGE orf Found reverse in NC_001144 between 228693 and 228839 with 100% identity. See citation Velculescu V.E. et al. (1997) Characterization of the yeast transcriptome. Cell 8:243-251
NBL008W	non-annotated SAGE orf Found forward in NC_001134 between 165783 and 165998 with 100% identity. See citation Velculescu V.E. et al. (1997) Characterization of the yeast transcriptome. Cell 8:243-251
NML019C	non-annotated SAGE orf Found reverse in NC_001145 between 9829 and 10008 with 100% identity. See citation Velculescu V.E. et al. (1997) Characterization of the yeast transcriptome. Cell 8:243-251
NDR168C	non-annotated SAGE orf Found reverse in NC_001136 between 1394780 and 1394965 with 100% identity. See citation Velculescu V.E. et al. (1997) Characterization of the yeast transcriptome. Cell 8:243-251
YLR040C	YLR040C weak similartity to hypothetical protein YIL011w
YLRWDELTA17	YLRWDELTA17 Ty1 LTR
NKR001C	non-annotated SAGE orf Found reverse in NC_001143 between 442457 and 442639 with 100% identity. See citation Velculescu V.E. et al. (1997) Characterization of the yeast transcriptome. Cell 8:243-251
NOR082C	non-annotated SAGE orf Found reverse in NC_001147 between 1074040 and 1074183 with 100% identity. See citation Velculescu V.E. et al. (1997) Characterization of the yeast transcriptome. Cell 8:243-251
YNL324W	YNL324W hypothetical protein
GJR14_4	Saccharomyces cerevisiae chromosome X complete chromosome sequence. Found forward in NC_001142 between 694939 and 695938 with 100% identity.
GDR08_2	Saccharomyces cerevisiae chromosome IV complete chromosome sequence. Found forward in NC_001136 between 737394 and 738393 with 100% identity.
NKL008W	non-annotated SAGE orf Found forward in NC_001143 between 308848 and 309084 with 100% identity. See citation Velculescu V.E. et al. (1997) Characterization of the yeast transcriptome. Cell 8:243-251
YDL041W	YDL041W questionable ORF
GBL01_4	Saccharomyces cerevisiae chromosome II complete chromosome sequence. Found forward in NC_001134 between 29441 and 30440 with 100% identity.
YOL013W-A	YOL013W-A hypothetical protein identified by SAGE
GLL01_6	Saccharomyces cerevisiae chromosome XII complete chromosome sequence. Found forward in NC_001144 between 60710 and 61709 with 100% identity.
NEL015C	non-annotated SAGE orf Found reverse in NC_001137 between 84843 and 84983 with 100% identity. See citation Velculescu V.E. et al. (1997) Characterization of the yeast transcriptome. Cell 8:243-251
GJL03_4	Saccharomyces cerevisiae chromosome X complete chromosome sequence. Found forward in NC_001142 between 169921 and 170920 with 100% identity.
GBL04_3	Saccharomyces cerevisiae chromosome II complete chromosome sequence. Found forward in NC_001134 between 190307 and 191306 with 100% identity.
YBR047W	YBR047W hypothetical protein
GFL01_0	Saccharomyces cerevisiae chromosome VI complete chromosome sequence. Found forward in NC_001138 between 69614 and 70613 with 100% identity.
YER004W	YER004W similarity to hypothetical E.coli and C.elegans proteins
GKL02_1	Saccharomyces cerevisiae chromosome XI complete chromosome sequence. Found forward in NC_001143 between 57435 and 58434 with 100% identity.
GJL05_4	Saccharomyces cerevisiae chromosome X complete chromosome sequence. Found forward in NC_001142 between 216197 and 217196 with 100% identity.
YHRCDELTA6	YHRCDELTA6 Ty1 LTR
NMR046W	non-annotated SAGE orf Found forward in NC_001145 between 611313 and 611507 with 100% identity. See citation Velculescu V.E. et al. (1997) Characterization of the yeast transcriptome. Cell 8:243-251
YLR111W	YLR111W hypothetical protein
YGLWOMEGA1	YGLWOMEGA1 Ty5 LTR
YNL260C	YNL260C hypothetical protein
YHL026C	YHL026C hypothetical protein
GIR04_2	Saccharomyces cerevisiae chromosome IX complete chromosome sequence. Found forward in NC_001141 between 367963 and 368962 with 100% identity.
NGL019W	non-annotated SAGE orf Found forward in NC_001139 between 312929 and 313105 with 100% identity. See citation Velculescu V.E. et al. (1997) Characterization of the yeast transcriptome. Cell 8:243-251
YJLWDELTA8	YJLWDELTA8 Ty1 LTR
NMR065C	non-annotated SAGE orf Found reverse in NC_001145 between 768049 and 768219 with 100% identity. See citation Velculescu V.E. et al. (1997) Characterization of the yeast transcriptome. Cell 8:243-251
NGL004C	non-annotated SAGE orf Found reverse in NC_001139 between 401513 and 401656 with 100% identity. See citation Velculescu V.E. et al. (1997) Characterization of the yeast transcriptome. Cell 8:243-251
NFL003C	non-annotated SAGE orf Found reverse in NC_001138 between 101326 and 101529 with 100% identity. See citation Velculescu V.E. et al. (1997) Characterization of the yeast transcriptome. Cell 8:243-251
YOR199W	YOR199W questionable ORF
YGL188C	YGL188C hypothetical protein
NJL001C	non-annotated SAGE orf Found reverse in NC_001142 between 424167 and 424301 with 100% identity. See citation Velculescu V.E. et al. (1997) Characterization of the yeast transcriptome. Cell 8:243-251
NOL042W	non-annotated SAGE orf Found forward in NC_001147 between 43142 and 43348 with 100% identity. See citation Velculescu V.E. et al. (1997) Characterization of the yeast transcriptome. Cell 8:243-251
YJRWDELTA17	YJRWDELTA17 Ty1 LTR
NER009C	non-annotated SAGE orf Found reverse in NC_001137 between 225472 and 225738 with 100% identity. See citation Velculescu V.E. et al. (1997) Characterization of the yeast transcriptome. Cell 8:243-251
YBL048W	YBL048W hypothetical protein
NPR088W	non-annotated SAGE orf Found forward in NC_001148 between 897142 and 897291 with 100% identity. See citation Velculescu V.E. et al. (1997) Characterization of the yeast transcriptome. Cell 8:243-251
GLR06_4	Saccharomyces cerevisiae chromosome XII complete chromosome sequence. Found forward in NC_001144 between 353507 and 354506 with 100% identity.
YBR096W	YBR096W hypothetical protein
YLR282C	YLR282C questionable ORF
YHR009C	YHR009C similarity to S.pombe hypothetical protein
NBR005W	non-annotated SAGE orf Found forward in NC_001134 between 283360 and 283566 with 100% identity. See citation Velculescu V.E. et al. (1997) Characterization of the yeast transcriptome. Cell 8:243-251
YJLWDELTA1	YJLWDELTA1 Ty1 LTR
YHRCDELTA12	YHRCDELTA12 Ty1 LTR
YPL225W	YPL225W hypothetical protein
YGR126W	YGR126W weak similarity to hypothetical protein YPR156c
YDR374C	YDR374C similarity to hypothetical A. thaliana protein BAC F21M12
YERCDELTA14	YERCDELTA14 Ty1 LTR
NKR010W	non-annotated SAGE orf Found forward in NC_001143 between 618527 and 618670 with 100% identity. See citation Velculescu V.E. et al. (1997) Characterization of the yeast transcriptome. Cell 8:243-251
YER182W	YER182W hypothetical protein
NDR082C	non-annotated SAGE orf Found reverse in NC_001136 between 971619 and 971783 with 100% identity. See citation Velculescu V.E. et al. (1997) Characterization of the yeast transcriptome. Cell 8:243-251
YPR195C	YPR195C hypothetical protein
GFL01_5	Saccharomyces cerevisiae chromosome VI complete chromosome sequence. Found forward in NC_001138 between 74614 and 74871 with 100% identity.
GML01_3	Saccharomyces cerevisiae chromosome XIII complete chromosome sequence. Found forward in NC_001145 between 66082 and 67081 with 100% identity.
YALWDELTA1	YALWDELTA1 Ty1 LTR
GJR15_4	Saccharomyces cerevisiae chromosome X complete chromosome sequence. Found forward in NC_001142 between 716444 and 717443 with 100% identity.
YLR211C	YLR211C hypothetical protein
YJL064W	YJL064W hypothetical protein
YJRWTAU3	YJRWTAU3 Ty4 LTR
NKL040W	non-annotated SAGE orf Found forward in NC_001143 between 91618 and 91755 with 100% identity. See citation Velculescu V.E. et al. (1997) Characterization of the yeast transcriptome. Cell 8:243-251
NOL054C	non-annotated SAGE orf Found reverse in NC_001147 between 16638 and 16781 with 100% identity. See citation Velculescu V.E. et al. (1997) Characterization of the yeast transcriptome. Cell 8:243-251
NNL043C	non-annotated SAGE orf Found reverse in NC_001146 between 342215 and 342487 with 100% identity. See citation Velculescu V.E. et al. (1997) Characterization of the yeast transcriptome. Cell 8:243-251
YKR073C	YKR073C hypothetical protein
YCL046W	YCL046W questionable ORF
GER07_2	Saccharomyces cerevisiae chromosome V complete chromosome sequence. Found forward in NC_001137 between 532026 and 533025 with 100% identity.
GBL02_4	Saccharomyces cerevisiae chromosome II complete chromosome sequence. Found forward in NC_001134 between 55513 and 56512 with 100% identity.
YORWDELTA17	YORWDELTA17 Ty2 LTR
YOR263C	YOR263C questionable ORF
GJR12_1	Saccharomyces cerevisiae chromosome X complete chromosome sequence. Found forward in NC_001142 between 596249 and 597248 with 100% identity.
YJL086C	YJL086C questionable ORF
YML020W	YML020W hypothetical protein
YCLWDELTA3	YCLWDELTA3 Ty1 LTR
YBRWDELTA15	YBRWDELTA15 Ty1 LTR
NKL011C	non-annotated SAGE orf Found reverse in NC_001143 between 264148 and 264333 with 100% identity. See citation Velculescu V.E. et al. (1997) Characterization of the yeast transcriptome. Cell 8:243-251
YFL032W	YFL032W questionable ORF
YCR043C	YCR043C hypothetical protein
YGR001C_EX2	YGR001C similarity to C.elegans hypothetical M142.5 protein
YPRWDELTA16	YPRWDELTA16 Ty1 LTR
YGLCDELTA1	YGLCDELTA1 Ty1 LTR
YARCDELTA3	YARCDELTA3 Ty1 LTR
GNL07_2	Saccharomyces cerevisiae chromosome XIV complete chromosome sequence. Found forward in NC_001146 between 524084 and 525083 with 100% identity.
YMRWDELTA20	YMRWDELTA20 Ty1 LTR
NHR028C	non-annotated SAGE orf Found reverse in NC_001140 between 522720 and 522872 with 100% identity. See citation Velculescu V.E. et al. (1997) Characterization of the yeast transcriptome. Cell 8:243-251
GER07_6	Saccharomyces cerevisiae chromosome V complete chromosome sequence. Found forward in NC_001137 between 536026 and 536271 with 100% identity.
GJR12_0	Saccharomyces cerevisiae chromosome X complete chromosome sequence. Found forward in NC_001142 between 595249 and 596248 with 100% identity.
YGR137W	YGR137W questionable ORF
GGR12_1	Saccharomyces cerevisiae chromosome VII complete chromosome sequence. Found forward in NC_001139 between 956166 and 957165 with 100% identity.
GPL04_3	Saccharomyces cerevisiae chromosome XVI complete chromosome sequence. Found forward in NC_001148 between 143119 and 144118 with 100% identity.
NLR125W	non-annotated SAGE orf Found forward in NC_001144 between 789869 and 790012 with 100% identity. See citation Velculescu V.E. et al. (1997) Characterization of the yeast transcriptome. Cell 8:243-251
YNR034W-A	YNR034w-a hypothetical protein
YELCDELTA3	YELCDELTA3 Ty1 LTR
NBR016C	non-annotated SAGE orf Found reverse in NC_001134 between 376102 and 376293 with 100% identity. See citation Velculescu V.E. et al. (1997) Characterization of the yeast transcriptome. Cell 8:243-251
YPR096C	YPR096C hypothetical protein
YOR325W	YOR325W questionable ORF
YERWDELTA7	YERWDELTA7 Ty1 LTR
NNR011C	non-annotated SAGE orf Found reverse in NC_001146 between 779443 and 779604 with 100% identity. See citation Velculescu V.E. et al. (1997) Characterization of the yeast transcriptome. Cell 8:243-251
YFRCDELTA9	YFRCDELTA9 Ty1 LTR
YER165C-A	YER165c-a questionable ORF
YDL129W	YDL129W hypothetical protein
NER049C	non-annotated SAGE orf Found reverse in NC_001137 between 561482 and 561634 with 100% identity. See citation Velculescu V.E. et al. (1997) Characterization of the yeast transcriptome. Cell 8:243-251
NHR006C	non-annotated SAGE orf Found reverse in NC_001140 between 167438 and 167620 with 100% identity. See citation Velculescu V.E. et al. (1997) Characterization of the yeast transcriptome. Cell 8:243-251
YBL104C	YBL104C hypothetical protein
GIL02_5	Saccharomyces cerevisiae chromosome IX complete chromosome sequence. Found forward in NC_001141 between 111607 and 112606 with 100% identity.
GLR11_2	Saccharomyces cerevisiae chromosome XII complete chromosome sequence. Found forward in NC_001144 between 967554 and 968553 with 100% identity.
NGR019C	non-annotated SAGE orf Found reverse in NC_001139 between 554044 and 554199 with 100% identity. See citation Velculescu V.E. et al. (1997) Characterization of the yeast transcriptome. Cell 8:243-251
GLR11_3	Saccharomyces cerevisiae chromosome XII complete chromosome sequence. Found forward in NC_001144 between 968554 and 969553 with 100% identity.
YKLWDELTA7	YKLWDELTA7 Ty1 LTR
NBL018C	non-annotated SAGE orf Found reverse in NC_001134 between 115345 and 115482 with 100% identity. See citation Velculescu V.E. et al. (1997) Characterization of the yeast transcriptome. Cell 8:243-251
NFL001W	non-annotated SAGE orf Found forward in NC_001138 between 119115 and 119252 with 100% identity. See citation Velculescu V.E. et al. (1997) Characterization of the yeast transcriptome. Cell 8:243-251
GBR08_2	Saccharomyces cerevisiae chromosome II complete chromosome sequence. Found forward in NC_001134 between 519809 and 520808 with 100% identity.
GBL02_2	Saccharomyces cerevisiae chromosome II complete chromosome sequence. Found forward in NC_001134 between 53513 and 54512 with 100% identity.
YGL118C	YGL118C questionable ORF
YOR379C	YOR379C questionable ORF
YDR034W-B	YDR034W-B identified by SAGE expression analysis
NGR059C	non-annotated SAGE orf Found reverse in NC_001139 between 727849 and 728022 with 100% identity. See citation Velculescu V.E. et al. (1997) Characterization of the yeast transcriptome. Cell 8:243-251
NBR001C	non-annotated SAGE orf Found reverse in NC_001134 between 241413 and 241568 with 100% identity. See citation Velculescu V.E. et al. (1997) Characterization of the yeast transcriptome. Cell 8:243-251
YNLCDELTA6	YNLCDELTA6 Ty2 LTR
NAL009W	non-annotated SAGE orf Found forward in NC_001133 between 23764 and 23898 with 100% identity. See citation Velculescu V.E. et al. (1997) Characterization of the yeast transcriptome. Cell 8:243-251
YHLCDELTA1	YHLCDELTA1 Ty1 LTR
NGL021W	non-annotated SAGE orf Found forward in NC_001139 between 274428 and 274583 with 100% identity. See citation Velculescu V.E. et al. (1997) Characterization of the yeast transcriptome. Cell 8:243-251
YILCDELTA3	YILCDELTA3 Ty1 LTR
GLR04_5	Saccharomyces cerevisiae chromosome XII complete chromosome sequence. Found forward in NC_001144 between 312356 and 313355 with 100% identity.
GPR13_6	Saccharomyces cerevisiae chromosome XVI complete chromosome sequence. Found forward in NC_001148 between 765478 and 766477 with 100% identity.
YGRWDELTA26	YGRWDELTA26 Ty1 LTR
YBL107C	YBL107C hypothetical protein
NPR006W	non-annotated SAGE orf Found forward in NC_001148 between 596567 and 596728 with 100% identity. See citation Velculescu V.E. et al. (1997) Characterization of the yeast transcriptome. Cell 8:243-251
GLR14_3	Saccharomyces cerevisiae chromosome XII complete chromosome sequence. Found forward in NC_001144 between 1045294 and 1046293 with 100% identity.
YMR135W-A	YMR135W-A questionable ORF
GLR14_1	Saccharomyces cerevisiae chromosome XII complete chromosome sequence. Found forward in NC_001144 between 1043294 and 1044293 with 100% identity.
NBL001C	non-annotated SAGE orf Found reverse in NC_001134 between 235796 and 235936 with 100% identity. See citation Velculescu V.E. et al. (1997) Characterization of the yeast transcriptome. Cell 8:243-251
NLR134W	non-annotated SAGE orf Found forward in NC_001144 between 949308 and 949442 with 100% identity. See citation Velculescu V.E. et al. (1997) Characterization of the yeast transcriptome. Cell 8:243-251
NJL019C	non-annotated SAGE orf Found reverse in NC_001142 between 172694 and 172930 with 100% identity. See citation Velculescu V.E. et al. (1997) Characterization of the yeast transcriptome. Cell 8:243-251
NNL012W	non-annotated SAGE orf Found forward in NC_001146 between 553015 and 553233 with 100% identity. See citation Velculescu V.E. et al. (1997) Characterization of the yeast transcriptome. Cell 8:243-251
YJL119C	YJL119C questionable ORF
NGR002C	non-annotated SAGE orf Found reverse in NC_001139 between 533928 and 534068 with 100% identity. See citation Velculescu V.E. et al. (1997) Characterization of the yeast transcriptome. Cell 8:243-251
YGR269W	YGR269W questionable ORF
NER037W	non-annotated SAGE orf Found forward in NC_001137 between 422493 and 422669 with 100% identity. See citation Velculescu V.E. et al. (1997) Characterization of the yeast transcriptome. Cell 8:243-251
YFR056C	YFR056C questionable ORF
NBR045C	non-annotated SAGE orf Found reverse in NC_001134 between 624453 and 624656 with 100% identity. See citation Velculescu V.E. et al. (1997) Characterization of the yeast transcriptome. Cell 8:243-251
GOR04_0	Saccharomyces cerevisiae chromosome XV complete chromosome sequence. Found forward in NC_001147 between 540261 and 541260 with 100% identity.
GLR14_4	Saccharomyces cerevisiae chromosome XII complete chromosome sequence. Found forward in NC_001144 between 1046294 and 1047293 with 100% identity.
GDL02_3	Saccharomyces cerevisiae chromosome IV complete chromosome sequence. Found forward in NC_001136 between 152704 and 153703 with 100% identity.
GER03_2	Saccharomyces cerevisiae chromosome V complete chromosome sequence. Found forward in NC_001137 between 427685 and 428684 with 100% identity.
GOR06_2	Saccharomyces cerevisiae chromosome XV complete chromosome sequence. Found forward in NC_001147 between 732506 and 733505 with 100% identity.
NDL008W	non-annotated SAGE orf Found forward in NC_001136 between 371892 and 372080 with 100% identity. See citation Velculescu V.E. et al. (1997) Characterization of the yeast transcriptome. Cell 8:243-251
YIL163C	YIL163C questionable ORF
YELWDELTA5	YELWDELTA5 Ty1 LTR
YMR090W	YMR090W strong similarity to B. subtilis conserved hypothetical protein yhfK
NEL014W	non-annotated SAGE orf Found forward in NC_001137 between 89863 and 90009 with 100% identity. See citation Velculescu V.E. et al. (1997) Characterization of the yeast transcriptome. Cell 8:243-251
YOL014W	YOL014W hypothetical protein
YAR030C	YAR030C hypothetical protein
YLL029W	YLL029W similarity to M.jannaschii X-Pro dipeptidase and S.pombe hypothetical protein
