# Supplementary material for: Performing statistical analyses on quantitative data in Taverna workflows: An example using R and maxdBrowse to identify differentially-expressed genes from microarray data
Source: BMC Bioinformatics. 2008 Aug 7;9:334. doi: 10.1186/1471-2105-9-334 (PMC2528018; doi:10.1186/1471-2105-9-334)
Supplement: Additional file 3 — Nitrogen t-test. [file 1471-2105-9-334-S3.zip › 0.05ttest/genes.csv]

Affy Id	ORF	Genename	Description	P value
5433_at	YFL047W	RGD2	YFL047W similarity to S.pombe hypothetical protein SPAC2F7.18c	0.000101916881198928
7680_at	YPR060C	ARO7	YPR060C chorismate mutase	0.000102128028941061
4059_at	YIR023W	DAL81	YIR023W Transcriptional activator for allantoin and GABA catabolic genes, contains a Zn[2]-Cys[6] fungal-type binuclear cluster domain in the N-terminal region	0.000102965716097716
5683_at	YER028C	MIG3	YER028C similarity to Mig1p	0.000104239492485790
9699_at*	YML056C_ex2	IMD4	YML056C strong similarity to IMP dehydrogenases	0.000104340451073362
7173_at	YBR171W	SEC66	YBR171W glycoprotein complexed with Sec62p and Sec63p in the Sec63 complex, an integral endoplasmic reticulum membrane protein complex required for translocation of presecretory proteins	0.000104511953686084
7108_at	YBR243C	ALG7	YBR243C UDP-N-acetyl-glucosamine-1-P transferase (GPT)	0.000104668207394026
7151_at	YBR195C	MSI1	YBR195C p50 subunit of the yeast omatin Assembly Factor-I (CAF-I) negative regulator of ras-mediated cAMP induction; homologous to beta subunit of GTP-binding proteins	0.000104793094813005
8445_at	YOR108W	LEU9	YOR108W putative isoform of Leu4p	0.000106202940482933
6223_at	YDR258C	HSP78	YDR258C Mitochondrial heat shock protein 78 kDa	0.000109456918913485
4809_at	YGR199W	PMT6	YGR199W dolichyl phosphate-D-mannose:protein O-D-mannosyltransferase	0.000111167812736348
4970_at	YGR044C	RME1	YGR044C zinc finger protein; negative regulator of meiosis; directly repressed by a1-a2 regulator	0.000111421986903699
4719_at	YGR289C	MAL11	YGR289C alpha-glucoside transporter	0.000112341524307126
4187_at	YIL077C	---	YIL077C hypothetical protein	0.000113373419687909
2301_at*	gER05_6	---	Saccharomyces cerevisiae chromosome V, complete chromosome sequence. Found forward in NC_001137 between 482841 and 483321 with 100% identity.	0.000118308385926285
4064_at	YIR028W	DAL4	YIR028W allantoin permease	0.000118839937752082
5046_at	YGL016W	KAP122	YGL016W pleiotropic drug resistance regulatory protein	0.000118861438180287
9835_at*	NLR004W	---	non-annotated SAGE orf Found forward in NC_001144 between 198937 and 199176 with 100% identity. See citation Velculescu, V.E., et al. (1997) Characterization of the yeast transcriptome. Cell 8:243-251	0.000119237598217802
5125_at	YGL117W	---	YGL117W hypothetical protein	0.000119620482190742
7404_at	YBL048W	---	YBL048W hypothetical protein	0.000119736082114661
8588_at	YOL019W	---	YOL019W similarity to Rim9p and YFR012w	0.000121172369808457
5669_g_at*	YER056C	FCY2 /// FCY22	YER056C purine-cytosine permease	0.000123281945242174
6378_at	YDR098C	GRX3	YDR098C similarity to Legionella glutaredoxin-like protein	0.000125872845527432
7700_at	YPR037C	ERV2	YPR037C similarity to Erv1p and rat ALR protein	0.000127527532253213
5390_at	YFL041W	FET5	YFL041W multicopper oxidase, type 1 integral membrane protein	0.000132404767629219
11387_at	YAL061W	---	YAL061W similarity to alcohol/sorbitol dehydrogenase	0.000132451765892357
5820_at*	NDR166C	---	non-annotated SAGE orf Found reverse in NC_001136 between 1385513 and 1385758 with 100% identity. See citation Velculescu, V.E., et al. (1997) Characterization of the yeast transcriptome. Cell 8:243-251	0.000132720801266934
6844_at	YCR059C	YIH1	YCR059C weak similarity to hypothetical protein YDL177c	0.000134420229946801
3645_f_at	TG(GCC)O2	---	TG(GCC)O2 tRNA-Gly	0.000135367826364726
8050_at*	NOR081W	---	non-annotated SAGE orf Found forward in NC_001147 between 1071000 and 1071164 with 100% identity. See citation Velculescu, V.E., et al. (1997) Characterization of the yeast transcriptome. Cell 8:243-251	0.000135680316800153
7803_at	YPL040C	ISM1	YPL040C nuclear encoded mitochondrial isoleucyl-tRNA synthetase	0.000135925958647134
4183_at	YIL083C	---	YIL083C hypothetical protein	0.000136648662451472
7805_at	YPL038W	MET31	YPL038W zinc finger DNA binding factor, transcriptional regulator of sulfur amino acid metabolism, highly homologous to Met32p	0.000137451706921341
10027_at	YLR312C	---	YLR312C hypothetical protein	0.000137591794251575
5664_at	YER052C	HOM3	YER052C Aspartate kinase (L-aspartate 4-P-transferase) (EC 2.7.2.4)	0.000138452561853747
3508_f_at	TG(GCC)B	---	TG(GCC)B tRNA-Gly	0.000139100556082664
8568_at	YOR007C	SGT2	YOR007C small glutamine-rich tetratricopeptide repeat containing protein	0.000140305215647607
6233_at	YDR222W	---	YDR222W strong similarity to hypothetical protein YLR225c	0.000143462917514000
3589_f_at*	YPLWTY1-1_5	---	YPLWTY1-1 Full length Ty1	0.000143614980681895
6530_at	YDL068W	---	YDL068W questionable ORF	0.000147017903198364
7403_at	YBL049W	MOH1	YBL049W hypothetical protein	0.000147372530773229
7761_at	YPR009W	SUT2	YPR009W similarity to sterol uptake protein Sut1p	0.000148727429142903
3863_f_at	TR(UCU)J2	---	TR(UCU)J2 tRNA-Arg	0.000149112882733207
3618_f_at	YORCDELTA20	---	YORCDELTA20 Ty2 LTR	0.000150499250267386
10279_at	YLR070C	XYL2	YLR070C strong similarity to sugar dehydrogenases	0.000156121947051551
6856_at	YCR023C	---	YCR023C Membrane transporter	0.000156540816198399
10470_at	YKR091W	SRL3	YKR091W Suppressor of rad53 lethality	0.000158683097267749
8048_at*	NOR077W	---	non-annotated SAGE orf Found forward in NC_001147 between 1004147 and 1004431 with 100% identity. See citation Velculescu, V.E., et al. (1997) Characterization of the yeast transcriptome. Cell 8:243-251	0.000161102899178442
7252_at*	YBR116C	---	YBR116C questionable ORF	0.00016164064829836
6845_at	YCR060W	TAH1	YCR060W regulatory protein	0.000161889333933985
5523_at	YER175C	TMT1	YER175C similarity to hypothetical protein YHR209w	0.000164665359772287
7164_at	YBR208C	DUR1	2	YBR208C Urea amidolyase (contains urea carboxylase and allophanate hydrolase)	0.000166434684443962
8241_at	YOR306C	MCH5	YOR306C similarity to human X-linked PEST-containing transporter	0.000169093938995060
5553_at	YER159C	BUR6	YER159C Transcriptional regulator which functions in modulating the activity of the general transcription machinery in vivo	0.000172299415552929
10263_at	YLR054C	OSW2	YLR054C hypothetical protein	0.000172307735396888
10164_at	YLR183C	TOS4	YLR183C similarity to YDR501w	0.000177449532788288
9836_at*	NLR006W	---	non-annotated SAGE orf Found forward in NC_001144 between 199191 and 199331 with 100% identity. See citation Velculescu, V.E., et al. (1997) Characterization of the yeast transcriptome. Cell 8:243-251	0.000177775261053577
10378_at	YLL052C	AQY2	YLL052C member of mip family transmembrane channels	0.000178057478475032
4045_s_at	YIL066C	RNR3	YIL066C Ribonucleotide reductase (ribonucleoside-diphosphate reductase) large subunit	0.000180178061286730
8653_at	YOL090W	MSH2	YOL090W MutS homolog encoding major mismatch repair activity in mitosis and meiosis, functions with Pms1p and Pms2/Mlh1p in a complex which interacts with either Pms3/Msh6p to repair single-base and insertion-deletion mispairs, or Msh3p to repair only insertion-deletion mispairs	0.000182127361880817
6454_g_at*	YDR038C	ENA5 /// ENA2 /// ENA1	YDR038C P-type ATPase involved in Na+ efflux	0.00018610375513541
8509_at	YOR036W	PEP12	YOR036W integral membrane protein; c-terminal TMD; located in endosome	0.000186872127719771
7322_at	YBR054W	YRO2	YBR054W Homolog to HSP30 heat shock protein YRO1 (S. cerevisiae) 7	0.000188556335708884
3927_f_at	YARWDELTA7	---	YARWDELTA7 Ty2 LTR	0.000190802069154668
9445_at	YMR175W	SIP18	YMR175W protein of unknown function	0.000194323706479222
7178_at	YBR176W	ECM31	YBR176W Alpha-Ketoisovalerate Hydroxymethyltransferase	0.000197975633302919
10184_at	YLR154C	RNH203	YLR154C hypothetical protein	0.000199304495590709
6479_at	YDR018C	---	YDR018C strong similarity to hypothetical protein YBR042c	0.000200265922654123
9081_at	YNL222W	SSU72	YNL222W functionally related to TFIIB, affects start site selection in vivo	0.000200574545878151
6455_s_at	YDR039C	ENA2 /// ENA1	YDR039C plasma membrane protein; putative Na+ pump; P-type ATPase	0.000203539321736726
9444_at	YMR174C	PAI3	YMR174C Cytoplasmic inhibitor of proteinase Pep4p	0.000203693439712137
4827_at	YGR172C	YIP1	YGR172C Golgi membrane protein	0.000204463405552598
2262_at*	gGL03_0	---	Saccharomyces cerevisiae chromosome VII, complete chromosome sequence. Found forward in NC_001139 between 131050 and 132049 with 100% identity.	0.000205525225495502
9460_at	YMR189W	GCV2	YMR189W Glycine decarboxylase complex (P-subunit), glycine synthase (P-subunit), Glycine cleavage system (P-subunit)	0.000206713574339849
7075_at	YBR219C_ex2	---	YBR219C hypothetical membrane protein	0.000209289518957227
5506_s_at	YEL012W	UBC8	YEL012W ubiquitin-conjugating enzyme; ubiquitin-protein ligase	0.000211325122347068
9665_at	YML004C	GLO1	YML004C lactoylglutathione lyase (glyoxalase I)	0.000215400249115204
6586_at	YDL100C	GET3	YDL100C similarity to E.coli arsenical pump-driving ATPase	0.000216148973599032
7054_i_at*	NBR041W	---	non-annotated SAGE orf Found forward in NC_001134 between 592971 and 593117 with 100% identity. See citation Velculescu, V.E., et al. (1997) Characterization of the yeast transcriptome. Cell 8:243-251	0.000217233627172747
9171_at	YNL313C	---	YNL313C similarity to C.elegans hypothetical protein	0.000217295514360106
7774_at	YPL024W	RMI1	YPL024W (N)egative regulator of (C)ts1 (E)xpression	0.000221346553894722
9423_at	YMR196W	---	YMR196W hypothetical protein	0.000225846144710647
8595_at	YOL056W	GPM3	YOL056W phosphoglycerate mutase	0.000226560604386488
3494_f_at	YCLWDELTA3	---	YCLWDELTA3 Ty1 LTR	0.000230436539783700
8249_at	YOR313C	SPS4	YOR313C sporulation-specific protein	0.000231790811795461
10603_at	YKL049C	CSE4	YKL049C high similarity to histone H3 and to human centromere protein CENP-A	0.000232084189578128
7241_at	YBR105C	VID24	YBR105C involved in fructose-1,6-bisphosphatase degradation	0.000233675179055218
11260_at	YJL212C	OPT1	YJL212C strong similarity to S.pombe isp4 protein	0.000240868379446531
4432_at	YHR096C	HXT5	YHR096C hexose transporter	0.000241224816570438
7314_at	YBR046C	ZTA1	YBR046C Homolog to quinone oxidoreductase (E. coli)	0.000241309872919887
10193_at	YLR120C	YPS1	YLR120C GPI-anchored aspartic protease	0.000241474798125806
3443_f_at*	TY1B_DR1_ex2_3	---	Saccharomyces cerevisiae chromosome IV, complete chromosome sequence. Found reverse in NC_001136 between 645851 and 649813 with 100% identity.	0.000245780828293660
11398_s_at*	gHR06_4	FLO9 /// FLO1 /// FLO5	Saccharomyces cerevisiae chromosome VIII, complete chromosome sequence. Found forward in NC_001140 between 526872 and 527871 with 100% identity.	0.000250310127574915
8794_i_at*	NNL036W	---	non-annotated SAGE orf Found forward in NC_001146 between 440983 and 441117 with 100% identity. See citation Velculescu, V.E., et al. (1997) Characterization of the yeast transcriptome. Cell 8:243-251	0.000251543093188503
4855_at	YGR154C	GTO1	YGR154C strong similarity to hypothetical proteins YKR076w and YMR251w	0.000252733336409072
4068_at	YIR032C	DAL3	YIR032C ureidoglycolate hydrolase	0.000252877388125406
6722_at	YDL231C	BRE4	YDL231C hypothetical protein	0.00025616888163315
6021_f_at*	YDR461W	MFA1	YDR461W a-factor mating pheromone precursor	0.00025820749107112
3209_f_at	YHRWDELTA7	MAG1	YHRWDELTA7 Ty1 LTR	0.000258398281409869
3437_f_at	TR(UCU)D	---	TR(UCU)D tRNA-Arg	0.000259089351752122
8661_at	YOL128C	YGK3	YOL128C strong similarity to protein kinase Mck1p	0.000260447093654251
10754_at	YKL165C	MCD4	YKL165C Morphogenesis Checkpoint Dependent	0.00026266962681348
3721_s_at*	YLRWTY2-1_2	---	YLRWTY2-1 Full length Ty2	0.000263746086391808
7420_at	YBL032W	HEK2	YBL032W weak similarity to hnRNP complex protein homolog YBR233w	0.00026455103227633
6171_at	YDR297W	SUR2	YDR297W Syringomycin response protein 2	0.000264711901721113
10854_at	YJR152W	DAL5	YJR152W allantoate permease	0.000264782338258154
3033_s_at*	gJR15_7	DAL5	Saccharomyces cerevisiae chromosome X, complete chromosome sequence. Found forward in NC_001142 between 719444 and 720443 with 100% identity.	0.000264927376677359
6493_at	YDL014W	NOP1	YDL014W nucleolar protein, homologous to mammalian fibrillarin	0.000267500905554675
4768_at	YGR248W	SOL4	YGR248W similar to SOL3	0.000270811161884552
6444_at	YDR030C	RAD28	YDR030C Protein involved in the same pathway as Rad26p, has beta-transducin (WD-40) repeats	0.000271185673927903
5310_at	YFR055W	---	YFR055W strong similarity to beta-cystathionases	0.000271836609499915
4925_at	YGR089W	NNF2	YGR089W weak similarity to rat tropomyosin	0.000272141889139807
5745_at	YEL001C	---	YEL001C hypothetical protein	0.000273663366406399
10942_at	YJR103W	URA8	YJR103W CTP synthase	0.000275392065794919
7954_at	YPL204W	HRR25	YPL204W casein kinase I isoform	0.000279135267837322
3862_f_at	TR(UCU)J1	---	TR(UCU)J1 tRNA-Arg	0.00028050677558834
9563_at	YMR077C	VPS20	YMR077C similarity to SNF7 protein	0.000283654195294780
6243_at	YDR232W	HEM1	YDR232W 5-aminolevulinate synthase	0.000285323290356376
9454_at	YMR184W	ADD37	YMR184W hypothetical protein	0.00028595115624928
4114_at	YIL011W	TIR3	YIL011W strong similarity to members of the Srp1p/Tip1p family	0.000288226977753538
8723_at	YOL158C	ENB1	YOL158C similarity to subtelomeric encoded proteins	0.000292981602879679
5776_at	YEL059W	---	YEL059W hypothetical protein	0.000293221872739357
5606_at	YER121W	---	YER121W hypothetical protein	0.000294162885160420
4908_at	YGR117C	---	YGR117C hypothetical protein	0.000298224517694563
11385_s_at	YAL063C	FLO9 /// FLO1 /// FLO5	YAL063C putative Flo1p homolog	0.000298953079907970
6849_at	YCR017C	CWH43	YCR017C similarity to hypothetical S.pombe protein	0.000300340493436007
4449_at	YHR068W	DYS1	YHR068W Deoxyhypusine synthase	0.000307179636126320
3929_s_at	TT(AGU)J	---	TT(AGU)J tRNA-Thr	0.000307941332944321
7555_s_at	YPL075W_ex2	GCR1	YPL075W trans-acting positive regulator of the enolase and glyceraldehyde-3-phosphate dehydrogenase gene families	0.000309897280263571
9038_at	YNL175C	NOP13	YNL175C similarity to S.pombe Rnp24p	0.000310691598944019
5995_at	YDR481C	PHO8	YDR481C repressible alkaline phosphatase	0.000314924169106165
6933_at	YCL043C	PDI1	YCL043C protein disulfide isomerase	0.000315293618866404
2772_at*	gMR09_5	---	Saccharomyces cerevisiae chromosome XIII, complete chromosome sequence. Found forward in NC_001145 between 731433 and 731964 with 100% identity.	0.00031588308018533
8453_at	YOR116C	RPO31	YOR116C RNA polymerase III large subunit	0.000316595093035247
7884_at	YPL141C	---	YPL141C strong similarity to protein kinase Kin4p	0.000316985169476007
9323_at	YMR315W	---	YMR315W similarity to hypothetical S. pombe protein	0.00032076263896425
10216_at	YLR097C	HRT3	YLR097C hypothetical protein	0.000324787463277585
6174_at	YDR300C	PRO1	YDR300C gamma-glutamyl kinase	0.000326624580318432
4316_at	YHR202W	---	YHR202W similarity to S.pombe hypothetical protein SPAC17G6	0.000336179822344584
9101_at	YNL248C	RPA49	YNL248C 49-kDa alpha subunit of RNA polymerase A	0.000340549401417827
3698_f_at	TG(GCC)M	---	TG(GCC)M tRNA-Gly	0.000341168453985519
5098_at	YGL099W	LSG1	YGL099W similarity to putative human GTP-binding protein MMR1	0.000342440513895646
8680_at	YOL108C	INO4	YOL108C Transcription factor involved in activation of phospholipid synthetic genes	0.000349525686603533
8843_at	YNR040W	---	YNR040W hypothetical protein	0.000350245056724660
10179_at	YLR149C	---	YLR149C hypothetical protein	0.000351395330482850
4608_g_at*	NGR093C	---	non-annotated SAGE orf Found reverse in NC_001139 between 823398 and 823550 with 100% identity. See citation Velculescu, V.E., et al. (1997) Characterization of the yeast transcriptome. Cell 8:243-251	0.000352140533615744
4237_at	YIL165C	---	YIL165C putative pseudogene	0.000355064000703208
4957_at	YGR030C	POP6	YGR030C integral subunit of RNase P and apparent subunit of RNase MRP	0.000359139678063702
4969_at	YGR043C	---	YGR043C strong similarity to transaldolase	0.000362684975522475
8185_at	YOR341W	RPA190	YOR341W RNA polymerase I subunit 190 (alpha)	0.000364399251333953
9886_at	YLR438C-A	LSM3	YLR438C-A Putative snRNP protein containing Sm-like domain; coprecipitates with U4, U5 and U6 snRNAs	0.000365468015606821
11181_at	YJL157C	FAR1	YJL157C Factor arrest protein	0.000368619783897409
3762_s_at*	TY2B_LR1_ex1_0	---	Saccharomyces cerevisiae chromosome XII, complete chromosome sequence. Found forward in NC_001144 between 941478 and 942778 with 100% identity.	0.000369393855562774
5913_at	YDR534C	FIT1	YDR534C similarity to YOR383c,Sta1p and pig mucin	0.000378194832611517
9978_at	YLR354C	TAL1	YLR354C Transaldolase, enzyme in the pentose phosphate pathway	0.000378971062342292
6661_at	YDL159W	STE7	YDL159W MEK homolog	0.000380755178416091
3235_f_at	YGRCDELTA15	---	YGRCDELTA15 Ty1 LTR	0.000385598549868819
7999_at	YPL250C	ICY2	YPL250C weak similarity to YMR195w	0.000390274056535831
5249_at	YGL221C	NIF3	YGL221C Ngg1p-interacting factor 3	0.000390410760348668
5178_at	YGL157W	---	YGL157W similarity to V.vinifera dihydroflavonol 4-reductase	0.000397928443038291
6546_at	YDL052C	SLC1	YDL052C putative 1-acyl-sn-gylcerol-3-phosphate acyl transferase	0.000400085984924489
8637_at	YOL060C	MAM3	YOL060C similarity to C.elegans hypothetical protein M02F4.4	0.00040314006669665
9633_at	YMR011W	HXT2	YMR011W high affinity hexose transporter-2	0.000403332810206893
5318_s_at*	YFL031W	HAC1	YFL031W bZIP (basic-leucine zipper) protein	0.000406084942146414
9400_at	YMR218C	TRS130	YMR218C hypothetical protein	0.000406591233115476
5307_at	YFR053C	HXK1	YFR053C Hexokinase I (PI) (also called Hexokinase A)	0.00040769731048694
11412_at*	gIL01_1	VTH2 /// VTH1	Saccharomyces cerevisiae chromosome IX, complete chromosome sequence. Found forward in NC_001141 between 10696 and 11695 with 100% identity.	0.00041114676997711
4840_at	YGR185C	TYS1	YGR185C tyrosyl-tRNA synthetase, cytoplasmic	0.000411426279333842
3455_f_at	TG(GCC)C	---	TG(GCC)C tRNA-Gly	0.000425937233345112
5103_at	YGL094C	PAN2	YGL094C 135-kDa protein that is subunit of poly(A) ribonuclease	0.000427421895879563
7243_at	YBR107C	IML3	YBR107C weak similarity to N.crassa chitin synthase	0.000428766889520669
7197_at	YBR151W	APD1	YBR151W weak similarity to potato sucrose cleavage protein	0.00043264444628157
3718_s_at*	TY2B_LR1_ex2_1	---	Saccharomyces cerevisiae chromosome XII, complete chromosome sequence. Found forward in NC_001144 between 942777 and 946791 with 100% identity.	0.000433637867705731
7328_at	YBR015C	MNN2	YBR015C 'Type II transmembrane protein'	0.000434387820306106
6168_at	YDR294C	DPL1	YDR294C dihydrosphingosine phosphate lyase (also known as sphingosine phosphate lyase)	0.000443465855619863
7945_at	YPL170W	DAP1	YPL170W similarity to C.elegans LIM homeobox protein	0.000449602748116527
4847_at	YGR147C	NAT2	YGR147C N alpha-acetyltransferase that acts on methionine termini	0.000451299888791210
3882_f_at*	YJRWTY1-1_5	---	YJRWTY1-1 Full length Ty1	0.000451906282027902
4350_at	YHR190W	ERG9	YHR190W squalene synthetase	0.000452006659370236
8513_at	YOR040W	GLO4	YOR040W Mitochondrial glyoxylase-II	0.000452014811557486
4898_at	YGR108W	CLB1	YGR108W G(sub)2-specific B-type cyclin	0.000461576237243299
6632_at	YDL143W	CCT4	YDL143W Cytoplasmic chaperonin subunit required for actin cytoskeleton assembly or function	0.000463015698924184
3995_i_at*	Q0167	---	RF2 protein Found forward in NC_001224 between 8526 and 8736 with 84.489796% identity.	0.000464116559947299
5068_at	YGL039W	---	YGL039W similarity to V. vinifera dihydroflavonol reductase	0.000469031176945532
8233_g_at*	YOR299W	BUD7	YOR299W BUD site selection	0.000480082243866086
7254_at	YBR117C	TKL2	YBR117C transketolase, homologous to tkl1	0.000485694496755491
9177_at	YNL307C	MCK1	YNL307C 43.1 kDa Serine/threonine/tyrosine protein kinase	0.000487787215343721
8174_at	YOR375C	GDH1	YOR375C NADP-specific glutamate dehydrogenase	0.000493258433820485
11314_at	YAL007C	ERP2	YAL007C p24 protein involved in membrane trafficking	0.000494123018636028
7790_at	YPL053C	KTR6	YPL053C mannosylphosphate transferase	0.0004957771514139
7500_at*	NPR022C	---	non-annotated SAGE orf Found reverse in NC_001148 between 769132 and 769359 with 100% identity. See citation Velculescu, V.E., et al. (1997) Characterization of the yeast transcriptome. Cell 8:243-251	0.000499387889931219
3379_f_at	YDRCDELTA22	HAP1	YDRCDELTA22 Ty1 LTR	0.00049991374820388
5597_at	YER112W	LSM4	YER112W U6 snRNA associated protein	0.000506242848705184
5030_at	YGL032C	AGA2	YGL032C adhesion subunit of a-agglutinin	0.000507499568743787
5640_at	YER067W	---	YER067W strong similarity to hypothetical protein YIL057c	0.000507871049490257
8264_at	YOR288C	MPD1	YOR288C Disulfide isomerase related protein	0.000512989367745497
AFFX.YEL002c.WBP1_at				0.000513761798491548
10500_at	YKR075C	---	YKR075C weak similarity to negative regulator Reg1p	0.000520610910870412
9331_at	YMR282C	AEP2	YMR282C basic, hydrophilic 67.5 kDa protein	0.000524307513730648
10472_at	YKR093W	PTR2	YKR093W Peptide transporter	0.000526987358155419
6670_at	YDL193W	NUS1	YDL193W similarity to N.crassa hypothetical 32 kDa protein	0.000528386156183585
6523_at	YDL029W_ex2	ARP2	YDL029W actin-related protein	0.000529942937214894
10061_at	YLR259C	HSP60	YLR259C heat shock protein 60; chaperonin protein	0.000536335387849385
10004_at	YLR334C	---	YLR334C questionable ORF	0.000537638485014255
8716_s_at	YOL165C	AAD3 /// AAD15	YOL165C Hypothetical aryl-alcohol dehydrogenase (AAD)	0.000538171531116957
5201_at	YGL179C	TOS3	YGL179C ser/thr protein kinase	0.00054156098900835
7927_at	YPL187W	MF(ALPHA)1	YPL187W mating factor alpha	0.000545250479508219
3870_s_at	TK(CUU)J	---	TK(CUU)J tRNA-Lys	0.000547669925917765
10246_at	YLR082C	SRL2	YLR082C Suppressor of rad53 lethality	0.000547795647726926
7869_at	YPL111W	CAR1	YPL111W arginase	0.000551063489814375
3861_f_at	YJLCDELTA5	---	YJLCDELTA5 Ty1 LTR	0.000554487804221395
10646_at	YKL093W	MBR1	YKL093W MBR1 protein precursor	0.000559500374578950
8570_at	YOL037C	---	YOL037C questionable ORF	0.000561019446818223
7277_at	YBR096W	---	YBR096W hypothetical protein	0.000562905328304262
9052_at	YNL206C	RTT106	YNL206C similarity to structure-specific recognition proteins	0.000563541857242333
7891_at	YPL134C	ODC1	YPL134C similarity to ADP/ATP carrier proteins	0.000566111009742936
6059_at	YDR408C	ADE8	YDR408C glycinamide ribotide transformylase	0.000567482516631719
6531_at	YDL067C	COX9	YDL067C Subunit VIIa of cytochrome c oxidase	0.00057436184573244
6393_at	YDR069C	DOA4	YDR069C ubiquitin isopeptidase	0.000585546955129022
7993_at	YPL256C	CLN2	YPL256C G(sub)1 cyclin	0.00058645996804586
9262_at*	NMR009W	---	non-annotated SAGE orf Found forward in NC_001145 between 390814 and 390981 with 100% identity. See citation Velculescu, V.E., et al. (1997) Characterization of the yeast transcriptome. Cell 8:243-251	0.000589360785515444
10212_at	YLR138W	NHA1	YLR138W Putative Na+/H+ antiporter	0.000591882028692038
6649_at	YDL171C	GLT1	YDL171C Glutamate synthase (NADPH)	0.000593758702942216
3814_f_at	TR(UCU)K	---	TR(UCU)K tRNA-Arg	0.000594333669689327
6325_at	YDR135C	YCF1	YDR135C Metal resistance protein with similarity to human cystic fibrosis protein CFTR and multidrug resistance proteins	0.000610379150743149
8518_at	YOR045W	TOM6	YOR045W outer mitochondrial membrane protein, component of the mitochondiral protein translocation complex, associates with Isp42p	0.000614540305131672
8306_at	YOR240W	ABP140	YOR240W similarity to C.elegans ZK1058.5 protein	0.000618133148679298
3503_f_at	YBLWTY2-1_5	---	YBLWTY2-1 Full length Ty2	0.000619370244366431
3241_f_at	YGRCTY2-1_5	---	YGRCTY2-1 Full length Ty2	0.000619702180190575
9973_at	YLR349W	---	YLR349W questionable ORF	0.000620297359630887
4476_at	YHR047C	AAP1	YHR047C arginine/alanine aminopeptidase	0.000626745438902817
4981_at	YGR009C	SEC9	YGR009C Putative t-SNARE of the plasma membrane	0.000628239800367301
8180_at	YOR381W	FRE3	YOR381W similar to FRE2	0.000628255713704372
9351_at	YMR257C	PET111	YMR257C translational activator of cytochrome c oxidase subunit II	0.000628557185060327
6549_at	YDL049C	KNH1	YDL049C KRE9 homolog	0.000629285285920285
9605_at	YMR028W	TAP42	YMR028W 42 kDa protein that pysically associates with the PP2A and SIT4 protein phosphatase catalytic subunits	0.000631451861470273
9534_at	YMR092C	AIP1	YMR092C Protein localizes to actin cortical patches. Probable binding site on actin lies on front surface of subdomain 3 and 4.	0.000631663058254798
11301_i_at	YAR050W	FLO9 /// FLO1	YAR050W FLO1 putative cell wall glycoprotein	0.000634495192508542
6513_at	YDL039C	PRM7	YDL039C questionable ORF	0.000638289117045579
3664_f_at	YNLCDELTA5	---	YNLCDELTA5 Ty2 LTR	0.000640258715675463
9453_at	YMR183C	SSO2	YMR183C SSO1 and SSO2 encode syntaxin homologs; act in late stages of secretion	0.000640319416200019
3442_f_at*	YDRCTY1-1_5	---	YDRCTY1-1 Full length Ty1	0.000640716159373466
9322_at	YMR314W	PRE5	YMR314W alpha-type of subunit of 20S proteasome	0.000645438009486874
4814_at	YGR204W	ADE3	YGR204W encodes the cytoplasmic trifunctional enzyme C1-tetrahydrofolate synthase	0.000652989726495335
3527_f_at	YPRCDELTA19	---	YPRCDELTA19 Ty1 LTR	0.00065306731459969
5699_at	YER044C	ERG28	YER044C hypothetical protein	0.000657162536131786
6317_at	YDR171W	HSP42	YDR171W Similar to HSP26; expression is regulated by stress conditions	0.000660432560034541
7309_at	YBR041W	FAT1	YBR041W Fatty acid transporter	0.000662315460271984
6714_at	YDL239C	ADY3	YDL239C hypothetical protein	0.000667167054076951
4086_at	YIR005W	IST3	YIR005W similarity to RNA-binding proteins	0.000670341834367128
5040_at	YGL022W	STT3	YGL022W required for protein glycosylation	0.000670658171197655
3402_at	YDRWDELTA31	---	YDRWDELTA31 Ty1 LTR	0.000675227258999663
8364_at	YOR207C	RET1	YOR207C second-largest subunit of RNA polymerase III	0.000678129938028233
3695_f_at	TR(UCU)M2	---	TR(UCU)M2 tRNA-Arg	0.000680055996423588
7488_at	YBL098W	BNA4	YBL098W similarity to human and D.melanogaster kynurenine 3-monooxygenase	0.000682236721362244
3827_f_at	TR(ACG)K	---	TR(ACG)K tRNA-Arg	0.000686231128466079
6598_at	YDL130W-A	STF1	YDL130W-A ATPase stabilizing factor	0.000691791746576308
7604_at	YPR160W	GPH1	YPR160W Glycogen phosphorylase	0.000694324938855069
5522_at	YER174C	GRX4	YER174C similarity to Legionella glutaredoxin-like protein	0.000696698834212245
4553_at	YHL009C	YAP3	YHL009C bZip DNA binding proteins	0.000699791665945825
5502_at	YER145c-a	---	YER145c-a questionable ORF	0.000700035757810581
6591_at	YDL095W	PMT1	YDL095W dolichyl phosphate-D-mannose:protein O-D-mannosyltransferase	0.000704774105877318
5697_at	YER042W	MXR1	YER042W responsible for the reduction of methionine sulfoxide	0.000705982007541612
4110_at	YIL015C-A	---	YIL015C-A strong similarity to hypothetical protein YIL102c	0.000707269322854424
4915_at	YGR079W	---	YGR079W hypothetical protein	0.000708284244208048
3269_f_at	YGLWDELTA8	---	YGLWDELTA8 Ty1 LTR	0.000715425478868564
5141_at	YGL148W	ARO2	YGL148W Chorismate synthase	0.000716066503612812
8141_at	YOR387C	---	YOR387C strong similarity to YGL258w	0.00071611735431741
6044_at	YDR437W	GPI19	YDR437W hypothetical protein	0.0007182552059674
8663_at	YOL126C	MDH2	YOL126C cytosolic malate dehydrogenase	0.000721051509819002
4621_at*	NGL021W	---	non-annotated SAGE orf Found forward in NC_001139 between 274428 and 274583 with 100% identity. See citation Velculescu, V.E., et al. (1997) Characterization of the yeast transcriptome. Cell 8:243-251	0.000722435708524286
3786_s_at*	TY1B_A_LR4	---	TY1B protein Found forward in NC_001144 between 652918 and 653385 with 100% identity.	0.000723258742508575
10689_at	YKL096W	CWP1	YKL096W cell wall mannoprotein	0.000724079800663475
3687_f_at	TR(UCU)M1	---	TR(UCU)M1 tRNA-Arg	0.000728524202843563
4161_at	YIL056W	VHR1	YIL056W similarity to YER064c	0.000732483506059525
7199_at	YBR153W	RIB7	YBR153W Riboflavin biosynthesis protein	0.000733967785634896
3858_s_at	TN(GUU)K	---	TN(GUU)K tRNA-Asn	0.000735183457529016
2991_at*	gKR06_0	MLP1	Saccharomyces cerevisiae chromosome XI, complete chromosome sequence. Found forward in NC_001143 between 619375 and 620374 with 100% identity.	0.000735616566256684
7862_at	YPL118W	MRP51	YPL118W Component of small subunit of the mitochondrial ribosome	0.00073631368501657
10551_at	YKR034W	DAL80	YKR034W negative regulator of multiple nitrogen catabolic genes	0.000741429738870968
6286_at	YDR184C	ATC1	YDR184C Aip Three Complex; interacts with AIP3, localized to the nucleus	0.00075183525416306
7336_at	YBR023C	CHS3	YBR023C chitin synthase 3	0.000754550392915803
10538_at	YKR021W	---	YKR021W strong similarity to hypothetical protein YJL084c	0.000755472304882695
7413_at	YBL039C	URA7	YBL039C CTP synthase, highly homologus to URA8 CTP synthase	0.000756500727850453
7114_at	YBR249C	ARO4	YBR249C 3-deoxy-D-arabino-heptulosonate 7-phosphate (DAHP) synthase isoenzyme	0.000764104621527315
6020_r_at*	YDR461W	MFA1	YDR461W a-factor mating pheromone precursor	0.000767882148543933
2550_at*	gPL07_5	---	Saccharomyces cerevisiae chromosome XVI, complete chromosome sequence. Found forward in NC_001148 between 440759 and 441758 with 100% identity.	0.000768222085946906
5323_at	YFR026C	---	YFR026C hypothetical protein	0.000779839872308613
4936_at	YGR055W	MUP1	YGR055W high affinity methionine permease	0.000787484649565815
3350_f_at	YERCTY1-1_5	---	YERCTY1-1 Full length Ty1	0.00079137926405236
3237_f_at*	YGRCTY1-2_5	---	YGRCTY1-2 Full length Ty1	0.000797107368693484
9515_at	YMR118C	---	YMR118C strong similarity to succinate dehydrogenase	0.000806527501562463
5740_at	YEL006W	YEA6	YEL006W similarity to peroxisomal membrane and mitochondrial carrier proteins	0.00080812229705283
6368_at	YDR089W	---	YDR089W weak similarity to Streptococcus transposase	0.000813365237427906
7782_at	YPL016W	SWI1	YPL016W Zinc-finger transcription factor	0.000814244935194516
10832_s_at*	NJR026C	---	non-annotated SAGE orf Found reverse in NC_001142 between 740830 and 741003 with 100% identity. See citation Velculescu, V.E., et al. (1997) Characterization of the yeast transcriptome. Cell 8:243-251	0.00081590485085889
5245_at	YGL225W	VRG4	YGL225W May regulate Golgi function and glycosylation in Golgi	0.000821261026160703
3538_f_at	TG(GCC)P2	---	TG(GCC)P2 tRNA-Gly	0.000824418891854714
9841_at*	NLR117W	---	non-annotated SAGE orf Found forward in NC_001144 between 687338 and 687550 with 100% identity. See citation Velculescu, V.E., et al. (1997) Characterization of the yeast transcriptome. Cell 8:243-251	0.00082553794856389
6318_at	YDR172W	SUP35	YDR172W putative translation factor	0.000831732274118658
10542_at	YKR025W	RPC37	YKR025W hypothetical protein	0.000835653867021926
10627_at	YKL069W	---	YKL069W strong similarity to hypothetical E.coli protein b1832	0.000835993387155143
3726_f_at	YLRCDELTA25	---	YLRCDELTA25 Ty2 LTR	0.000841303292942968
6323_at*	YDR133C	---	YDR133C questionable ORF	0.00084367128806723
9084_at	YNL219C	ALG9	YNL219C mannosyltransferase	0.000849945468834169
10095_at	YLR247C	---	YLR247C similarity to S.pombe rad8 protein and Rdh54p	0.00085053376890097
8032_at	YPL263C	KEL3	YPL263C similarity to Kel2p and Kel3p	0.000853778241757193
3947_at*	YKL033W-A_alt	---	YKL033W-A strong similarity to holacid-halidohydrolase	0.00085428104512311
6563_at*	YDL079C_ex2	MRK1	YDL079C MDS1 related protein kinase	0.000859855177216679
4626_at*	NGR042W	---	non-annotated SAGE orf Found forward in NC_001139 between 576609 and 576782 with 100% identity. See citation Velculescu, V.E., et al. (1997) Characterization of the yeast transcriptome. Cell 8:243-251	0.000864103537607928
7763_at	YPR011C	---	YPR011C similarity to ADP/ATP carrier proteins and Graves disease carrier protein	0.000864862549829845
8505_at	YOR032C	HMS1	YOR032C myc-family transcription factor homolog	0.000871321662779912
4382_at	YHR133C	NSG1	YHR133C similarity to hypothetical protein YNL156c	0.000872372252159818
10807_at*	NJR005C	---	non-annotated SAGE orf Found reverse in NC_001142 between 448028 and 448162 with 100% identity. See citation Velculescu, V.E., et al. (1997) Characterization of the yeast transcriptome. Cell 8:243-251	0.000876571810257265
6195_at	YDR275W	BSC2	YDR275W weak similarity to YOR042w	0.000879245280578655
10436_at*	NKL015C	---	non-annotated SAGE orf Found reverse in NC_001143 between 219769 and 219951 with 100% identity. See citation Velculescu, V.E., et al. (1997) Characterization of the yeast transcriptome. Cell 8:243-251	0.000880828761244503
7398_at	YBL054W	---	YBL054W Homolog to myb transforming proteins	0.000899264417067557
4228_at	YIL128W	MET18	YIL128W Involved in nucleotide excision repair and regulation of TFIIH	0.000904778465024721
3420_f_at*	TY2B_DR3_ex2_3	---	Saccharomyces cerevisiae chromosome IV, complete chromosome sequence. Found forward in NC_001136 between 982747 and 986766 with 100% identity.	0.000905294951704278
9892_at	YLR443W	ECM7	YLR443W ExtraCellular Mutant	0.000910125385202536
10628_at	YKL068W	NUP100	YKL068W Nuclear pore complex protein homologous to Nup116p	0.000922743680187596
8855_at	YNR007C	ATG3	YNR007C Protein involved in autophagocytosis during starvation	0.00092580560523503
8675_at	YOL113W	SKM1	YOL113W Serine/threonine protein kinase with similarity to Ste20p and Cla4p	0.000930451808686742
3368_f_at	TR(UCU)E	---	TR(UCU)E tRNA-Arg	0.0009343483473759
9412_at	YMR229C	RRP5	YMR229C Protein required for processing of pre-rRNA	0.000935721067413405
4256_at	YIL145C	PAN6	YIL145C similarity to E.coli pantothenate synthetase	0.0009390117002441
4501_at	YHR027C	RPN1	YHR027C Subunit of 26S Proteasome (PA700 subunit)	0.00094039068315702
10792_at	YKL220C	FRE2	YKL220C Ferric reductase, similar to Fre1p	0.00094460073306936
4585_at*	NGR062W	---	non-annotated SAGE orf Found forward in NC_001139 between 757467 and 757625 with 100% identity. See citation Velculescu, V.E., et al. (1997) Characterization of the yeast transcriptome. Cell 8:243-251	0.00095559788860457
5943_at	YDR519W	FPR2	YDR519W FKBP (FK506 binding protein) 13; peptidylprolyl cis-trans isomerase activity	0.000959642661358816
10768_at	YKL194C	MST1	YKL194C mitochondrial threonine-tRNA synthetase	0.000962310634027442
4376_at	YHR171W	ATG7	YHR171W autophagy	0.000962712686581283
4172_at	YIL094C	LYS12	YIL094C Homo-isocitrate dehydrogenase	0.000963999599000577
8312_at	YOR246C	---	YOR246C weak similarity to reductases	0.00097654774014337
11078_at	YJL034W	KAR2	YJL034W Homologue of mammalian BiP (GPR78) protein; member of the HSP70 gene family	0.000982592774520961
3722_s_at*	YLRWTY2-1_4	---	YLRWTY2-1 Full length Ty2	0.000986653598304983
2386_at*	gDR08_3	---	Saccharomyces cerevisiae chromosome IV, complete chromosome sequence. Found forward in NC_001136 between 738394 and 739393 with 100% identity.	0.00099220637661823
9157_at	YNL282W	POP3	YNL282W involved in processsing of tRNAs and rRNAs	0.000999487006596256
10232_at	YLR113W	HOG1	YLR113W mitogen-activated protein kinase (MAP kinase)	0.000999853410808404
7240_at	YBR104W	YMC2	YBR104W mitochondrial carrier protein	0.00100085569823598
11374_at	YAL035W	FUN12	YAL035W 97 kDa protein	0.00100097162162823
3418_f_at	TS(AGA)D2	---	TS(AGA)D2 tRNA-Ser	0.00100128642761053
6227_at	YDR262W	---	YDR262W hypothetical protein	0.00100264583400263
3994_at*	Q0155	---	similarity to Sauroleishmania NADH dehydrogenase (ubiquinone) chain 5 Found forward in NC_001224 between 3940 and 4167 with 99.122807% identity.	0.00101662844942258
4912_at	YGR076C	MRPL25	YGR076C Mitochondrial ribosomal protein MRPL25 (YmL25)	0.00101843421020118
9241_at*	NMR026W	---	non-annotated SAGE orf Found forward in NC_001145 between 480923 and 481186 with 100% identity. See citation Velculescu, V.E., et al. (1997) Characterization of the yeast transcriptome. Cell 8:243-251	0.00102655343893983
5627_at	YER096W	SHC1	YER096W sporulation-specific homolog of csd4	0.00103106304973615
7758_at	YPR006C	ICL2	YPR006C Isocitrate lyase, may be nonfunctional	0.00103460121486425
3836_f_at	YJRWTY1-2_4	---	YJRWTY1-2 Full length Ty1	0.00103494401061507
10552_at	YKR035W-A	DID2	YKR035W-A RAD52 Inhibitor (Fifty Two Inhibitor)	0.00103770165053700
4869_at	YGR124W	ASN2	YGR124W asparagine synthetase	0.00104405740941167
8231_at	YOR298C-A	MBF1	YOR298C-A multiprotein bridging factor	0.00104820987409331
9377_at	YMR238W	DFG5	YMR238W Protein required for filamentous growth, cell polarity, and cellular elongation	0.00105631750290461
6795_at	YCR100C	---	YCR100C strong similarity to Pep1p	0.00106884236763534
6929_at	YCL047C	---	YCL047C hypothetical protein	0.00107027764563296
8323_at	YOR212W	STE4	YOR212W beta subunit of G protein coupled to mating factor receptor	0.00107333256197923
8667_at	YOL122C	SMF1	YOL122C has been localized to both the plasma membrane and the mitochondrial membrane	0.00107535731871064
7363_at	YBR003W	COQ1	YBR003W hexaprenyl pyrophosphate synthetase	0.00107559159116540
10668_at	YKL073W	LHS1	YKL073W novel member of the Hsp70 family of molecular chaperones that localizes to the lumen of the endoplasmic reticulum:	0.00108603138526186
5401_at	YFL029C	CAK1	YFL029C Cyclin-dependent kinase-activating kinase	0.00108778784173105
8564_at	YOR003W	YSP3	YOR003W subtilisin-like protease III	0.00109660865019229
10897_at	YJR104C	SOD1	YJR104C Cu, Zn superoxide dismutase	0.00110675379263762
8825_at	YNR022C	MRPL50	YNR022C weak similarity to protein phosphatases	0.00110713137891339
5927_at	YDL048C	STP4	YDL048C Involved in pre-tRNA splicing and in uptake of branched-chain amino acids	0.00112854316479237
6230_at	YDR265W	PEX10	YDR265W C3HC4 zinc-binding integral peroxisomal membrane protein	0.00114165146242629
9419_at	YMR193C-A	---	YMR193C-A questionable ORF	0.00114208706625304
9692_at	YML062C	MFT1	YML062C Protein involved in mitochondrial import of fusion proteins	0.00114376782669533
8355_at	YOR198C	BFR1	YOR198C Multicopy suppressor of BFA (Brefeldin A)-induced lethality; implicated in secretion and nuclear segregation	0.00114941215016533
4817_at	YGR207C	---	YGR207C electron-transferring flavoprotein, beta chain	0.00115251135256878
6185_at	YDR308C	SRB7	YDR308C RNA polymerase II holoenzyme component	0.00116685248040132
3924_f_at	TS(AGA)A	---	TS(AGA)A tRNA-Ser	0.00116716175129663
3565_at	YPRWDELTA14	---	YPRWDELTA14 Ty1 LTR	0.00116822114721016
9996_at	YLR327C	TMA10	YLR327C strong similarity to Stf2p	0.00116859820189856
7997_at	YPL252C	YAH1	YPL252C iron-sulfur protein homologous to human adrenodoxin	0.00118137843123325
3942_at*	YFL031W_ex1_alt	HAC1	YFL031W bZIP (basic-leucine zipper) protein	0.00118570409801673
8784_s_at	YNR073C	DSF1	YNR073C strong similarity to E.coli D-mannonate oxidoreductase, identical to YEL070w	0.00118897830112830
4377_at	YHR172W	SPC97	YHR172W spindle pole body component, associates in a complex with Spc98p and Tub4p perhaps as part of the microtubule attachment site of the SBP	0.00119367558735418
9187_i_at	CEN13	---	CEN13 Centromere	0.00120403995427676
11399_s_at*	gHR06_5	FLO9 /// FLO5	Saccharomyces cerevisiae chromosome VIII, complete chromosome sequence. Found forward in NC_001140 between 527872 and 528114 with 100% identity.	0.00120456078003363
6765_at*	NCL004W	---	non-annotated SAGE orf Found forward in NC_001135 between 41465 and 41704 with 100% identity. See citation Velculescu, V.E., et al. (1997) Characterization of the yeast transcriptome. Cell 8:243-251	0.00120892177810461
3504_f_at	YBLWDELTA5	---	YBLWDELTA5 Ty2 LTR	0.00121965581495387
9027_at	YNL141W	AAH1	YNL141W Adenosine deaminase/adenine aminohydrolase	0.00123221951790606
8519_at	YOR046C	DBP5	YOR046C RNA helicase	0.00123507556211352
9023_at	YNL145W	MFA2	YNL145W mating a-factor pheromone precursor	0.00123646423589841
8365_at	YOR208W	PTP2	YOR208W protein tyrosine phosphatase	0.00123946353116524
4442_at	YHR104W	GRE3	YHR104W Aldo-keto reductase	0.00124399682211451
5082_at	YGL070C	RPB9	YGL070C RNA polymerase II subunit	0.00124487709046503
7201_at	YBR155W	CNS1	YBR155W Stress-inducible riboflavin biosynthetic protein homolog	0.00124859352219069
8280_at	YOR259C	RPT4	YOR259C ATPase; component of the 26S proteasome cap subunit	0.00124892062191929
6630_at	YDL145C	COP1	YDL145C alpha subunit of the coatamer complex; gamma-alpha-COP	0.00124937905081869
9532_at	YMR090W	---	YMR090W strong similarity to B. subtilis conserved hypothetical protein yhfK	0.00125080098513366
2536_s_at*	gPL05_5	SEC16	Saccharomyces cerevisiae chromosome XVI, complete chromosome sequence. Found forward in NC_001148 between 390268 and 391267 with 100% identity.	0.00126554064619454
4238_at	YIL164C	NIT1	YIL164C Nit1 nitrilase	0.00127791446060969
5215_at	YGL210W	YPT32	YGL210W ras-like GTPase, highly homologous to YPT31	0.00129241099828435
4918_at	YGR082W	TOM20	YGR082W 20 kDa mitochondrial outer membrane protein import receptor	0.00130634188482243
5173_at	YGL162W	SUT1	YGL162W Involved in sterol uptake	0.00132008492151963
3580_f_at	YORWTY2-2_5	---	YORWTY2-2 Full length Ty2	0.00132041926989370
3868_s_at	TM(CAU)J1	---	TM(CAU)J1 tRNA-Met	0.00134006853322164
7330_at	YBR017C	KAP104	YBR017C karyopherin beta 2, yeast transportin	0.00137089873028399
9842_at*	NLR127C	---	non-annotated SAGE orf Found reverse in NC_001144 between 849381 and 849677 with 100% identity. See citation Velculescu, V.E., et al. (1997) Characterization of the yeast transcriptome. Cell 8:243-251	0.00137982239482123
5379_at	YFL009W	CDC4	YFL009W beta subunit of large (heterotrimeric) G-proteins (beta-transducin)	0.00138663476465455
3659_f_at*	YNLWTY1-2_5	---	YNLWTY1-2 Full length Ty1	0.00139013376610761
7600_s_at*	YPR156C	TPO2 /// TPO3	YPR156C similarity to multidrug resistance proteins	0.00140966807932085
9049_at	YNL164C	IBD2	YNL164C hypothetical protein	0.00142401679929659
3638_f_at*	YOLWTY1-1_5	---	YOLWTY1-1 Full length Ty1	0.00142510212032998
4101_at	YIL024C	---	YIL024C hypothetical protein	0.00142567576231809
10532_at	YKR061W	KTR2	YKR061W putative mannosyltransferase; type 2 membrane protein	0.00142951413384736
9162_at	YNL277W	MET2	YNL277W homoserine O-trans-acetylase	0.00142964476117538
10925_at	YJR086W	STE18	YJR086W gamma subunit of G protein coupled to mating factor receptors	0.00143575871019279
5689_at	YER034W	---	YER034W hypothetical protein	0.00143835559300817
3499_f_at	YCLWDELTA5	---	YCLWDELTA5 Ty2 LTR	0.00144339046240197
5405_at	YFL025C	BST1	YFL025C Negatively regulates COPII vesicle formation	0.00144844882396367
4402_at	YHR109W	CTM1	YHR109W hypothetical protein	0.00145102203456704
10743_at	YKL176C	LST4	YKL176C hypothetical protein	0.00145514550747857
5767_at	YEL023C	---	YEL023C hypothetical protein	0.00146584709240503
9388_at	YMR250W	GAD1	YMR250W similarity to glutamate decarboxylases	0.00146982407202323
10143_at	YLR205C	HMX1	YLR205C hypothetical protein	0.00147389764193223
8049_at*	NOR080W	---	non-annotated SAGE orf Found forward in NC_001147 between 1070794 and 1071003 with 100% identity. See citation Velculescu, V.E., et al. (1997) Characterization of the yeast transcriptome. Cell 8:243-251	0.00147942477784614
4754_at	YGR234W	YHB1	YGR234W Flavohemoglobin	0.00148589162889166
7177_at	YBR175W	SWD3	YBR175W Probable GTP-binding protein	0.00148814488036646
10081_at	YLR234W	TOP3	YLR234W DNA Topoisomerase III	0.00150704581000709
6841_at	YCR053W	THR4	YCR053W threonine synthase	0.00150834817996087
8687_at	YOL147C	PEX11	YOL147C Peroxisomal membrane protein	0.00151263046149211
3619_f_at	YORCTY2-1_5	---	YORCTY2-1 Full length Ty2	0.00151600326293128
4077_at	YIR042C	---	YIR042C weak similarity to B.licheniformi hypothetical protein P20	0.00151749577784961
4980_at	YGR008C	STF2	YGR008C ATPase stabilizing factor	0.0015223406566133
4348_at	YHR188C	GPI16	YHR188C similarity to hypothetical C. elegans proteins F17c11.7	0.00152906297062833
4946_at	YGR065C	VHT1	YGR065C similarity to P.putida phthalate transporter	0.00153198723898761
3925_f_at*	YARWSIGMA1	---	Ty3 LTR Found forward in NC_001133 between 182610 and 182949 with 100% identity.	0.00155261689574265
8587_at	YOL020W	TAT2	YOL020W Tryptophan permease, high affinity	0.00155829042085066
4620_at*	NGL025C	---	non-annotated SAGE orf Found reverse in NC_001139 between 249627 and 249773 with 100% identity. See citation Velculescu, V.E., et al. (1997) Characterization of the yeast transcriptome. Cell 8:243-251	0.00156023439146143
8973_at	YNL104C	LEU4	YNL104C alpha-isopropylmalate synthase (2-Isopropylmalate Synthase)	0.00156233877299621
4850_at	YGR150C	---	YGR150C hypothetical protein	0.00156723925474549
7250_at	YBR114W	RAD16	YBR114W Radiation repair protein, putative DNA helicase	0.00156862814817239
10519_at	YKR047W	---	YKR047W questionable ORF	0.00157041227991861
10709_at	YKL120W	OAC1	YKL120W similarity to mitochondrial uncoupling proteins (MCF)	0.00157383879111261
10518_at	YKR046C	PET10	YKR046C hypothetical protein	0.00158712265462321
10022_at	YLR307W	CDA1	YLR307W Chitin Deacetylase	0.00159579426327694
4100_at	YIR019C	MUC1	YIR019C cell surface flocculin with structure similar to serine/threonine-rich GPI-anchored cell wall proteins	0.00160542788149781
9403_at	YMR221C	---	YMR221C weak similarity to photosystem II protein D2	0.00160700734487604
8698_at	YOL136C	PFK27	YOL136C 6-phosphofructo-2-kinase	0.00160983881293404
3260_f_at	YGLCSIGMA1	---	YGLCSIGMA1 Ty3 LTR	0.00161641115730369
8337_at	YOR225W	---	YOR225W questionable ORF	0.00162254046021207
9584_at	YMR054W	STV1	YMR054W vacuolar proton pumping ATPase, 110-kDa subunit; not in vacuole membrane	0.00162509793138033
3842_f_at	TG(GCC)J2	---	TG(GCC)J2 tRNA-Gly	0.00162652803623809
7321_at	YBR053C	---	YBR053C similarity to rat regucalcin	0.00163811787963793
6909_at	YCL018W	LEU2	YCL018W beta-IPM (isopropylmalate) dehydrogenase	0.00163885640216654
6361_at	YDR126W	SWF1	YDR126W similarity to hypothetical protein YLR246w and YOL003c	0.00164357882249530
10536_at	YKR019C	IRS4	YKR019C Increased rDNA silencing	0.00164725671648575
8538_at	YOR020C	HSP10	YOR020C 10 kDa mitochondrial heat shock protein	0.00165205466102749
8797_f_at*	NNL062W	---	non-annotated SAGE orf Found forward in NC_001146 between 101909 and 102082 with 100% identity. See citation Velculescu, V.E., et al. (1997) Characterization of the yeast transcriptome. Cell 8:243-251	0.00165483753220702
3345_f_at	YERCDELTA16	---	YERCDELTA16 Ty1 LTR	0.00165887894143806
11262_s_at	YAR071W	PHO11 /// PHO12	YAR071W Acid phosphatase, secreted	0.00166502647597513
3661_at	YNLWSIGMA2	---	YNLWSIGMA2 Ty3 LTR	0.00167913276442728
3719_s_at*	TY2B_LR1_ex2_2	---	Saccharomyces cerevisiae chromosome XII, complete chromosome sequence. Found forward in NC_001144 between 942777 and 946791 with 100% identity.	0.00168101625111783
9979_at	YLR355C	ILV5	YLR355C acetohydroxyacid reductoisomerase	0.00168852736863284
10567_at	YKR004C	ECM9	YKR004C ExtraCellular Mutant	0.00169468560739936
4019_at*	NIR004C	---	non-annotated SAGE orf Found reverse in NC_001141 between 385816 and 385959 with 100% identity. See citation Velculescu, V.E., et al. (1997) Characterization of the yeast transcriptome. Cell 8:243-251	0.00170371578804048
8255_at	YOR279C	RFM1	YOR279C hypothetical protein	0.00171332962238411
9435_at	YMR208W	ERG12	YMR208W mevalonate kinase	0.00171795597832201
5207_at	YGL218W	---	YGL218W questionable ORF	0.00172309582337655
2593_s_at*	gOR09_5	RPA190	Saccharomyces cerevisiae chromosome XV, complete chromosome sequence. Found forward in NC_001147 between 964693 and 965472 with 100% identity.	0.00174382428598478
6458_at	YDR043C	NRG1	YDR043C Suppressor of SNf	0.00174483985048273
10609_at	YKL043W	PHD1	YKL043W putative transcription factor	0.00174820000643972
8603_at	YOL049W	GSH2	YOL049W Glutathione Synthetase	0.00175499001717879
7304_at	YBR080C	SEC18	YBR080C cytoplasmic protein involved in protein transport between ER and Golgi; ATPase	0.00176193217713813
5934_at*	NDR130C	DAD4	non-annotated SAGE orf Found reverse in NC_001136 between 1108272 and 1108490 with 100% identity. See citation Velculescu, V.E., et al. (1997) Characterization of the yeast transcriptome. Cell 8:243-251	0.00176853513015881
4071_at	YIR035C	---	YIR035C similarity to human corticosteroid 11-beta-dehydrogenase	0.00177350291110469
7296_at	YBR073W	RDH54	YBR073W Putative helicase similar to RAD54	0.00177434324193699
6987_at*	NBL023C	---	non-annotated SAGE orf Found reverse in NC_001134 between 66854 and 67036 with 100% identity. See citation Velculescu, V.E., et al. (1997) Characterization of the yeast transcriptome. Cell 8:243-251	0.00178631323815259
10879_at	YJR131W	MNS1	YJR131W specific alpha-mannosidase	0.00178633414133146
5835_i_at*	NDR011C	---	non-annotated SAGE orf Found reverse in NC_001136 between 541283 and 541441 with 100% identity. See citation Velculescu, V.E., et al. (1997) Characterization of the yeast transcriptome. Cell 8:243-251	0.00178653632298011
8498_at	YOR071C	---	YOR071C strong similarity to Thi10p	0.00180736423895411
7432_at	YBL064C	PRX1	YBL064C Homolog to thiol-specific antioxidant	0.00182344036178733
6138_at	YDR352W	---	YDR352W weak similarity to hypothetical proteins YOL092w, YBR147w and YMR010w	0.00182671549612802
4944_at	YGR063C	SPT4	YGR063C Zn-finger protein, transcriptional regulator	0.00182806463186389
4164_at	YIL053W	RHR2	YIL053W DL-glycerol-3-phosphatase	0.00184378281335479
8211_at	YOR321W	PMT3	YOR321W dolichyl phosphate-D-mannose:protein O-D-mannosyltransferase	0.00185301223764606
7077_at	YBR058c-a	TSC3	YBR058c-a identified by SAGE	0.00186210027380082
4134_at	YIL037C	PRM2	YIL037C hypothetical protein	0.00186627747249375
6506_at	YDL045W-A	MRP10	YDL045W-A homologous to Yml37p, component of the 37 S subunit of mitochondrial ribosomes	0.00186987392367635
9530_at	YMR088C	VBA1	YMR088C similarity to multidrug resistance proteins	0.00187051399360643
8880_at	YNL015W	PBI2	YNL015W Proteinase inhibitor I2B (PBI2), that inhibits protease Prb1p (yscB)	0.00187261920571608
6065_at	YDR414C	ERD1	YDR414C Protein required for retention of luminal ER proteins	0.00188549524987477
5514_at*	NEL024C	---	non-annotated SAGE orf Found reverse in NC_001137 between 31419 and 31562 with 100% identity. See citation Velculescu, V.E., et al. (1997) Characterization of the yeast transcriptome. Cell 8:243-251	0.00189232058820196
10177_at	YLR147C	SMD3	YLR147C encodes a core snRNP protein	0.00189779085285268
7581_at	YPR183W	DPM1	YPR183W dolichol phosphate mannose synthase	0.00191165591617830
7938_at	YPL177C	CUP9	YPL177C putative DNA binding protein which shows similarity in homeobox domain to human proto-oncogene PBX1	0.00193315795933549
2454_at*	gBL04_2	---	Saccharomyces cerevisiae chromosome II, complete chromosome sequence. Found forward in NC_001134 between 189307 and 190306 with 100% identity.	0.00193711076996448
4145_at	YIL026C	IRR1	YIL026C Irregular	0.00193834153562856
7323_at	YBR055C	PRP6	YBR055C RNA splicing factor	0.0019453286716795
4010_at*	NIL018C	---	non-annotated SAGE orf Found reverse in NC_001141 between 139370 and 139600 with 100% identity. See citation Velculescu, V.E., et al. (1997) Characterization of the yeast transcriptome. Cell 8:243-251	0.00194606377969731
5160_at	YGL128C	CWC23	YGL128C weak similarity to rat cysteine string protein	0.00195603459848217
6832_at	YCR044C	PER1	YCR044C involved in manganese homeostasis	0.00196898348523968
3496_f_at	YCLWDELTA4	---	YCLWDELTA4 Ty2 LTR	0.00197254074896296
11325_at	YAR002C-A	ERP1	YAR002C-A p24 protein involved in membrane trafficking	0.00197660025868473
7513_f_at*	NPR041W	---	non-annotated SAGE orf Found forward in NC_001148 between 809943 and 810116 with 100% identity. See citation Velculescu, V.E., et al. (1997) Characterization of the yeast transcriptome. Cell 8:243-251	0.00197963962903739
4527_at	YHR009C	---	YHR009C similarity to S.pombe hypothetical protein	0.00198360313742474
7840_at	YPL095C	EEB1	YPL095C strong similarity to YBR177c	0.00199825400325858
9634_at	YMR012W	CLU1	YMR012W CLU1 is similar to the Dictyostelium cluA gene	0.00200772200194596
2929_at*	gKR09_1	---	Saccharomyces cerevisiae chromosome XI, complete chromosome sequence. Found forward in NC_001143 between 663918 and 664917 with 100% identity.	0.00201530393788077
10413_at	YLL063C	AYT1	YLL063C transacetylase	0.00203034807054092
4637_r_at*	NGL037C	---	non-annotated SAGE orf Found reverse in NC_001139 between 93459 and 93722 with 100% identity. See citation Velculescu, V.E., et al. (1997) Characterization of the yeast transcriptome. Cell 8:243-251	0.00203218506836225
7974_at	YPL230W	---	YPL230W Up in StarVation	0.00204329295187813
4491_at	YHR063C	PAN5	YHR063C weak similarity to translational activator CBS2	0.00204340921063015
3674_i_at*	YMRCDELTA11	---	YMRCDELTA11 Ty1 LTR	0.00205300259132824
5672_at	YER057C	HMF1	YER057C Inhibitor of cell Growth; heat shock inducible	0.00206453814884480
8228_at	YOR338W	---	YOR338W similarity to YAL034c	0.00206557380976654
6920_at	YCL057W	PRD1	YCL057W Saccharolysin (oligopeptidase yscD)	0.00208200063289972
9156_at	YNL283C	WSC2	YNL283C Putative integral membrane protein containing novel cysteine motif. Similarity to SLG1 (WSC1), WSC3 and WSC4	0.00208463506987508
4763_at	YGR243W	---	YGR243W strong similarity to hypothetical protein YHR162w	0.00209016608920880
6924_at	YCL052C	PBN1	YCL052C Protease B Non-derepressible	0.00209235952648092
9959_at	YLR378C	SEC61	YLR378C membrane component of ER protein translocation apparatus	0.00209396128576599
6646_at	YDL174C	DLD1	YDL174C mitochondrial enzyme D-lactate ferricytochrome c oxidoreductase	0.00210197161598596
10601_at	YKL051W	SFK1	YKL051W hypothetical protein	0.00210417614165699
7872_at	YPL108W	---	YPL108W hypothetical protein	0.00210810718074043
9769_g_at*	YML117W	NAB6	YML117W similarity to YPL184c	0.00211627587398378
3581_f_at	YORWDELTA24	---	YORWDELTA24 Ty2 LTR	0.00212624265455308
5684_at	YER029C	SMB1	YER029C Associated with U1 snRNP as part of the Sm-core that is common to all spliceosomal snRNPs	0.00214003136863975
3724_f_at	YLRWDELTA23	---	YLRWDELTA23 Ty2 LTR	0.00216171803897471
5903_at*	NDL019W	---	non-annotated SAGE orf Found forward in NC_001136 between 241211 and 241405 with 100% identity. See citation Velculescu, V.E., et al. (1997) Characterization of the yeast transcriptome. Cell 8:243-251	0.00216771608600895
6050_at	YDR399W	HPT1	YDR399W Hypoxanthine Phosphoribosyltransferase	0.00220675511679342
11092_at	YJL065C	DLS1	YJL065C weak similarity to DNA-directed DNA polymerase II chain C	0.00220762666755276
7102_at	YBR237W	PRP5	YBR237W RNA helicase homolog	0.00221052483135162
4202_at	YIL109C	SEC24	YIL109C The Sec23p-Sec24p complex is one of three cytoplamic COPII factors involved in ER to Golgi transport	0.00221591734315746
6175_at	YDR301W	CFT1	YDR301W Component of pre-mRNA cleavage factor II (CFII); 150-kDa protein associated with polyadenylation factor 1 (PF I)	0.00222645758195346
8646_at	YOL097C	WRS1	YOL097C cytoplasmic tryptophanyl-tRNA synthetase	0.00223119349657009
8259_at	YOR283W	---	YOR283W weak similarity to phosphoglycerate mutases	0.00223438224978965
6967_at*	NBR045C	---	non-annotated SAGE orf Found reverse in NC_001134 between 624453 and 624656 with 100% identity. See citation Velculescu, V.E., et al. (1997) Characterization of the yeast transcriptome. Cell 8:243-251	0.00223605309302369
11165_at	YJL130C	URA2	YJL130C carbamoyl-phophate synthetase, aspartate transcarbamylase, and glutamine amidotransferase	0.00223980989304680
5961_at	YDR492W	IZH1	YDR492W strong similarity to hypothetical protein YOL002c	0.00224066071243619
8191_at	YOR347C	PYK2	YOR347C Pyruvate kinase, glucose-repressed isoform	0.00224709095584116
8819_at	YNR060W	FRE4	YNR060W similar to FRE2	0.00225686386411162
9026_at	YNL142W	MEP2	YNL142W Ammonia transport protein	0.00225708560620816
3548_s_at	TC(GCA)P1	---	TC(GCA)P1 tRNA-Cys	0.00225954776841773
6926_at	YCL050C	APA1	YCL050C diadenosine 5',5'''-P1,P4-tetraphosphate phosphorylase I	0.00226060447821341
7768_at	YPL030W	---	YPL030W similarity to C.elegans hypothetical protein	0.00226199179982784
8906_at	YNL035C	---	YNL035C hypothetical protein	0.00226491206649991
10129_at	YLR194C	---	YLR194C hypothetical protein	0.00227697605063489
10231_at	YLR112W	---	YLR112W hypothetical protein	0.00228878193428466
4828_at	YGR173W	RBG2	YGR173W strong similarity to human GTP-binding protein	0.00229166133326978
2533_s_at*	gPL05_2	SEC16	Saccharomyces cerevisiae chromosome XVI, complete chromosome sequence. Found forward in NC_001148 between 387268 and 388267 with 100% identity.	0.00229350289470213
11133_at	YJL116C	NCA3	YJL116C With NCA2, regulates proper expression of subunits 6 (Atp6p) and 8 (Atp8p ) of the Fo-F1 ATP synthase	0.00229420246473274
2479_at*	gBR08_1	---	Saccharomyces cerevisiae chromosome II, complete chromosome sequence. Found forward in NC_001134 between 518809 and 519808 with 100% identity.	0.00230626502064142
6198_at	YDR278C	---	YDR278C hypothetical protein	0.00230908440805668
8254_at	YOR278W	HEM4	YOR278W uroporphyrinogen III synthase	0.00232108845728792
3423_f_at	YDRCDELTA21	---	YDRCDELTA21 Ty1 LTR	0.00232366822907845
6853_at	YCR020C-A	MAK31	YCR020C-A MAK31 snRNP	0.00232936386388524
5393_at	YFL038C	YPT1	YFL038C Ras-like GTP-binding protein; most similar to mammalian Rab1A protein	0.00233470249775775
4339_at	YHR179W	OYE2	YHR179W NAPDH dehydrogenase (old yellow enzyme), isoform 2	0.00236056523408426
3612_f_at	YORWDELTA17	---	YORWDELTA17 Ty2 LTR	0.00236519595451234
6576_at	YDL110C	TMA17	YDL110C hypothetical protein	0.00238441729137645
11212_at	YJL171C	---	YJL171C similarity to YBR162c	0.00238771262148166
6668_at	YDL195W	SEC31	YDL195W involved in protein transport from endoplasmic reticulum to Golgi	0.00238978863050991
7213_at	YBR166C	TYR1	YBR166C Prephenate dehydrogenase (NADP+)	0.00239286522234906
3656_f_at	YNLWDELTA3	---	YNLWDELTA3 Ty1 LTR	0.00240140157736042
5221_at	YGL204C	---	YGL204C questionable ORF	0.00241372063922384
7080_at	YBR260C	RGD1	YBR260C similarity to C.elegans GTPase-activating protein	0.00241860637232040
11044_at	YJL023C	PET130	YJL023C Nuclear gene encoding mitochondrial protein	0.00241965765490326
6055_at	YDR404C	RPB7	YDR404C dissociable subunit of RNA polymerase II	0.00242739049113145
9466_at	YMR155W	---	YMR155W weak similarity to E.coli hypothetical protein f402	0.00243499298854847
8262_at	YOR286W	---	YOR286W similarity to D.melanogaster heat shock protein 67B2	0.00245282383787197
4320_at	YHR207C	SET5	YHR207C weak similarity to YPL165c	0.00245831847258657
8375_at	YOR173W	DCS2	YOR173W strong similarity to YLR270w	0.00246971034513579
9528_at	YMR129W	POM152	YMR129W Nuclear pore membrane glycoprotein	0.00247157390980918
3723_f_at*	YLRWTY2-1_5	---	YLRWTY2-1 Full length Ty2	0.002477888725725
4011_at*	NIL017C	---	non-annotated SAGE orf Found reverse in NC_001141 between 139503 and 139682 with 100% identity. See citation Velculescu, V.E., et al. (1997) Characterization of the yeast transcriptome. Cell 8:243-251	0.00249046206945757
9635_at	YMR013C	SEC59	YMR013C membrane protein required for core glycosylation	0.00249252094392210
9483_at	YMR170C	ALD2	YMR170C aldehyde dehydrogenase, (NAD(P)+), likely cytosolic	0.00249436064426964
7376_at	YBL029W	---	YBL029W hypothetical protein	0.0024976318787818
8896_at	YNL046W	---	YNL046W hypothetical protein	0.00250135293850232
5729_f_at*	YEL017C-A	PMP2	YEL017C-A Proteolipid associated with plasma membrane H(+)-ATPase (Pma1p)	0.00250147115561014
9076_at	YNL228W	---	YNL228W questionable ORF	0.00250645081315904
7011_g_at*	NBL022C	---	non-annotated SAGE orf Found reverse in NC_001134 between 88277 and 88447 with 100% identity. See citation Velculescu, V.E., et al. (1997) Characterization of the yeast transcriptome. Cell 8:243-251	0.00250715640895288
5180_at	YGL155W	CDC43	YGL155W polypeptide subunit of a yeast type 1 protein geranylgeranyltransferase	0.00250741623442881
8480_at	YOR052C	---	YOR052C hypothetical protein	0.00250840158705090
2534_s_at*	gPL05_3	SEC16	Saccharomyces cerevisiae chromosome XVI, complete chromosome sequence. Found forward in NC_001148 between 388268 and 389267 with 100% identity.	0.00250937700789987
4835_at	YGR180C	RNR4	YGR180C Ribonucleotide Reductase	0.00251393466629317
5130_at	YGL112C	TAF6	YGL112C TATA-binding protein-associated-factor	0.00253322192908679
4194_at	YIL117C	PRM5	YIL117C hydrophobic transmembrane domain	0.00253348876662789
10162_at	YLR181C	VTA1	YLR181C hypothetical protein	0.00254328327164109
4065_at	YIR029W	DAL2	YIR029W allantoicase	0.00254927717218440
9108_at	YNL241C	ZWF1	YNL241C Glucose-6-phosphate dehydrogenase	0.00256788274647341
9031_at	YNL183C	NPR1	YNL183C protein kinase homolog	0.00257507143800365
8833_at	YNR030W	ALG12	YNR030W ExtraCellular Mutant	0.00258325147500208
5591_at	YER106W	MAM1	YER106W hypothetical protein	0.00260345458442449
6226_at	YDR261C	EXG2	YDR261C Exo-1,3-b-glucanase	0.00262628812168069
5746_at	YER001W	MNN1	YER001W Alpha-1,3-mannosyltransferase	0.00262809513819071
8671_at	YOL117W	RRI2	YOL117W weak similarity to human sodium channel alpha chain HBA	0.00263839939332623
7958_at	YPL200W	CSM4	YPL200W hypothetical protein	0.00264223230929451
6729_at	YDL223C	HBT1	YDL223C weak similarity to mucin	0.00265215964470546
6278_at	YDR177W	UBC1	YDR177W ubiquitin-conjugating enzyme	0.00265998705575225
8173_at	YOR374W	ALD4	YOR374W aldehyde dehydrogenase (E.C. 1.2.1.5) (sold by SIGMA under the catalogue number A5550, according to A. Blomberg)	0.00267021575404968
8832_at	YNR029C	---	YNR029C similarity to P.denitrificans cobW protein	0.00271194751864493
7921_at	YPL149W	ATG5	YPL149W involved in autophagy	0.00271222077370677
7230_at	YBR139W	---	YBR139W Probable serine-type carboxypeptidase (EC 3.4.16.1)	0.00271758378217788
3917_f_at*	YARCTY1-1_4	---	YARCTY1-1 Full length Ty1	0.00273064395615978
5737_at	YEL009C	GCN4	YEL009C transcriptional activator of amino acid biosynthetic genes	0.00273314982186702
9167_at	YNL317W	PFS2	YNL317W similarity to A.thaliana PRL1/2 protein	0.00273614634488006
5812_at	YEL072W	RMD6	YEL072W hypothetical protein	0.00275123789561255
6344_at	YDR153C	ENT5	YDR153C hypothetical protein	0.00276032791250441
10775_at	YKL188C	PXA2	YKL188C peroxisomal ABC transporter 2	0.00276883882246678
3223_f_at	YGRWDELTA28	---	YGRWDELTA28 Ty2 LTR	0.00277228168820012
10722_at	YKL151C	---	YKL151C similarity to C.elegans hypothetical protein R107.2	0.00277712841548737
3419_f_at	YDRWDELTA19	---	YDRWDELTA19 Ty1 LTR	0.00278235292763991
10377_at	YLL053C	---	YLL053C similarity to water channel proteins	0.00278863306855681
11175_at	YJL163C	---	YJL163C hypothetical protein	0.00279019284335993
4810_at	YGR200C	ELP2	YGR200C weak similarity to rape guanine nucleotide regulatory protein	0.00279259368530004
9953_at	YLR372W	SUR4	YLR372W required for conversion of 24-carbon fatty acids to 26-carbon species	0.00279421237779669
2250_at*	gGL01_3	---	Saccharomyces cerevisiae chromosome VII, complete chromosome sequence. Found forward in NC_001139 between 19307 and 20306 with 100% identity.	0.00279990597231515
9971_at	YLR347C	KAP95	YLR347C 95 kDa structural and functional homolog of vertebrate karyopherin beta (importin 90)	0.00280706125029207
6669_at	YDL194W	SNF3	YDL194W glucose transporter	0.00280778346502489
10700_at	YKL128C	PMU1	YKL128C Phospo-mutase homolog	0.00281493024057667
4061_at	YIR025W	MND2	YIR025W hypothetical protein	0.00282440363981091
6794_at	YCR099C	---	YCR099C strong similarity to Pep1p	0.00282878936251157
3683_f_at*	YMRWDELTA16	---	YMRWDELTA16 Ty1 LTR	0.00283205840151499
5690_at	YER035W	EDC2	YER035W hypothetical protein	0.00283623105741212
6031_at	YDR425W	SNX41	YDR425W similarity to hypothetical protein YDL113c	0.00283869936381932
5115_at	YGL127C	SOH1	YGL127C SOH1 encodes a novel 14-kD protein with limited sequence similarity to RNA polymerases. The Soh1 protein interacts with a DNA repair protein, Rad5p, in a two-hybrid system assay.	0.0028462487604404
3716_f_at	TH(GUG)M	---	TH(GUG)M tRNA-His	0.00285447570405367
8345_at	YOR189W	IES4	YOR189W weak similarity to chicken nonhistone chromosomal protein HMG-2	0.00287695821379281
10245_at	YLR081W	GAL2	YLR081W galactose permease	0.00287864020915129
6566_at	YDL077C	VAM6	YDL077C Required for the vacuolar morphogenesis in yeast	0.00288259595603057
5544_at	YER150W	SPI1	YER150W strong similarity to putative cell surface glycoprotein Sed1p	0.00289019658873428
5570_at	YER130C	---	YER130C similarity to Msn2p and weak similarity to Msn4p	0.0028914309818142
6425_at	YDR056C	---	YDR056C hypothetical protein	0.00290585997371394
5085_at	YGL067W	NPY1	YGL067W weak similarity to H.influenzae hypothetical protein	0.00290782606795233
4396_at	YHR146W	CRP1	YHR146W similarity to pheromone-response G-protein Mdg1p	0.00291320014727082
7283_at	YBR060C	ORC2	YBR060C origin recognition complex subunit 2	0.00292148388205283
9623_at	YMR001C	CDC5	YMR001C protein kinase which functions at the G(sub)2/M boundary	0.00292893755401443
7762_at	YPR010C	RPA135	YPR010C RNA polymerase I subunit A135	0.00293161024923939
6012_at	YDR453C	TSA2	YDR453C strong similarity to thiol-specific antioxidant proteins	0.0029577616219956
8360_at	YOR203W	---	YOR203W questionable ORF	0.00295865071307596
10795_at	YKL217W	JEN1	YKL217W carboxylic acid transporter protein homolog	0.00296413871649097
7477_at	SNR45	---	SNR45 snRNA	0.00296845584344312
8436_at	YOR099W	KTR1	YOR099W type 2 membrane protein; probable secretory protein	0.00298962139650432
7262_at	YBR084W	MIS1	YBR084W mitochondrial C1-tetrahydroflate synthase	0.00299633514889115
4437_at	YHR100C	---	YHR100C hypothetical protein	0.00299777586143584
7320_at	YBR052C	RFS1	YBR052C Homolog to YCR004, obr1 (S. pombe), trp repressor binding protein (E. coli)	0.00300750887781111
8297_at	YOR231W	MKK1	YOR231W protein kinase involved in protein kinase C pathway	0.00300881827159376
5520_at	YER172C	BRR2	YER172C putative ATP-dependent RNA helicase	0.00301160823977315
4751_at	YGR231C	PHB2	YGR231C mitochondrial protein, prohibitin homolog; homolog of mammalian BAP37 and S. cerevisiae Phb1p	0.00301564822011329
10323_at	YLR027C	AAT2	YLR027C aspartate aminotransferase, cytosolic	0.00301894052424683
5353_at	YFR011C	---	YFR011C ochre suppressor tyr-tRNA	0.00302345106746699
11198_at	YJL182C	---	YJL182C questionable ORF	0.00302697189964130
4121_at	YIL006W	YIA6	YIL006W similarity to Flx1p	0.00306407677579164
3763_s_at*	TY2B_LR1_ex1_1	---	Saccharomyces cerevisiae chromosome XII, complete chromosome sequence. Found forward in NC_001144 between 941478 and 942778 with 100% identity.	0.00307664739996686
8741_at*	NNL006W	---	non-annotated SAGE orf Found forward in NC_001146 between 586648 and 586803 with 100% identity. See citation Velculescu, V.E., et al. (1997) Characterization of the yeast transcriptome. Cell 8:243-251	0.0030792287255197
8423_at	YOR131C	---	YOR131C weak similarity to E.coli hypothetical 27K protein	0.00310763509760112
3707_f_at	TS(AGA)M	---	TS(AGA)M tRNA-Ser	0.00311982249034034
3954_at	2mic_REP2	---	2mic_REP2 2 micron plasmid rep2 protein	0.00312220120617668
7695_at	YPR075C	OPY2	YPR075C imparts Far- phenotype	0.00313256913038067
9762_at	YML123C	PHO84	YML123C inorganic phosphate transporter, transmembrane protein	0.00315072197045854
4158_at	YIL059C	---	YIL059C hypothetical protein	0.00315301071067265
7191_f_at*	YBR189W_ex2	RPS9B	YBR189W Ribosomal protein S9B (S13) (rp21) (YS11)	0.00316366822254655
2588_at*	gOR09_1	RPA190	Saccharomyces cerevisiae chromosome XV, complete chromosome sequence. Found forward in NC_001147 between 960693 and 961692 with 100% identity.	0.00316740836147286
4454_at	YHR073W	OSH3	YHR073W Oxysterol-binding protein	0.00318640244889317
8428_at	YOR136W	IDH2	YOR136W NAD+-dependent isocitrate dehydrogenase	0.00318804450514837
4568_at	YHL040C	ARN1	YHL040C similarity to C.carbonum toxin pump	0.00320261757980619
6205_at	YDR285W	ZIP1	YDR285W Synaptonemal complex protein, component of the central element	0.00321245301490714
7224_at	YBR133C	HSL7	YBR133C Negative regulator of swe1 kinase (which regulates cdc28)	0.0032177974229872
5936_at	YDR512C	EMI1	YDR512C questionable ORF	0.00322387326486057
6144_at	YDR313C	PIB1	YDR313C Phosphatidylinositol(3)-phosphate binding	0.00322821029149982
9914_at	YLR423C	ATG17	YLR423C hypothetical protein	0.00323480692644325
6256_at	YDR199W	---	YDR199W questionable ORF	0.0032365062023946
9537_at	YMR095C	SNO1	YMR095C SNZ1 proximal ORF, stationary phase induced gene	0.00323803485877038
6710_at	YDL243C	AAD4	YDL243C Hypothetical aryl-alcohol dehydrogenase	0.00324047052101546
3422_f_at	YDRWDELTA20	---	YDRWDELTA20 Ty1 LTR	0.00324150767317839
5744_at	YEL002C	WBP1	YEL002C oligosaccharyl transferase glycoprotein complex, beta subunit	0.00326348662523791
2379_s_at*	gDR07_1	DNF2	Saccharomyces cerevisiae chromosome IV, complete chromosome sequence. Found forward in NC_001136 between 631598 and 632597 with 100% identity.	0.00326407609787318
7822_at	YPL067C	---	YPL067C hypothetical protein	0.00326615669107558
11084_at	YJL073W	JEM1	YJL073W DnaJ-like protein of the endoplasmic reticulum membrane	0.00326936341929825
4203_at	YIL108W	---	YIL108W similarity to hypothetical S. pombe protein	0.0032711401471791
3513_f_at	YBLWDELTA10	---	YBLWDELTA10 Ty1 LTR	0.00327318061545238
5531_at	YER182W	---	YER182W hypothetical protein	0.00329832177022894
9133_at	YNL261W	ORC5	YNL261W Fifth largest subunit of origin recognition complex; contains possible ATP-binding site	0.00332372305794310
7153_at	YBR197C	---	YBR197C weak similarity to hypothetical protein YPL077c	0.00332666758517652
9071_at	YNL188W	KAR1	YNL188W involved in spindle pole body duplication and karyogamy, interacts with Cdc31p, localizes to the spindle pole body	0.00332678466865735
5785_at	YEL050C	RML2	YEL050C Mitochondrial ribosomal protein L2 of the large subunit	0.00333046546552853
6255_at	YDR198C	RKM2	YDR198C hypothetical protein	0.00334103263188027
9505_at	YMR150C	IMP1	YMR150C Inner membrane protease (mitochondrial protein)	0.00336981375499025
9148_at	YNL291C	MID1	YNL291C N-glycosylated integral plasma membrane protein	0.00337291395483423
5701_at	YER002W	NOP16	YER002W weak similarity to chicken microfibril-associated protein	0.00339036198497666
9524_at	YMR125W	STO1	YMR125W transcriptional activator of glycolytic genes	0.0033915569845453
5524_at	YER176W	ECM32	YER176W DNA Helicase I	0.00339854594850341
9535_at	YMR093W	UTP15	YMR093W weak similarity to Pwp2p	0.00341042130463879
10076_at	YLR271W	---	YLR271W hypothetical protein	0.00341908501314438
9378_at	YMR239C	RNT1	YMR239C Ribonuclease III	0.00342436339654215
3359_f_at	YELWDELTA2	---	YELWDELTA2 Ty1 LTR	0.00343812980671393
7783_at	YPL015C	HST2	YPL015C Homolog of SIR2	0.00344659718433798
11185_at	YJL153C	INO1	YJL153C L-myo-inositol-1-phosphate synthase	0.00344908136572678
10223_at	YLR104W	---	YLR104W hypothetical protein	0.00345615590080761
6460_at	YDL002C	NHP10	YDL002C HMG1-box containing protein	0.00346204260920511
6800_at	YCR106W	RDS1	YCR106W Transcription regulator	0.00346553851435306
4284_at	YIL167W	SDL1	YIL167W serine dehydratase	0.00347573112590807
10828_at*	NJR001W	---	non-annotated SAGE orf Found forward in NC_001142 between 444820 and 444969 with 100% identity. See citation Velculescu, V.E., et al. (1997) Characterization of the yeast transcriptome. Cell 8:243-251	0.0034928554955489
6593_at	YDL093W	PMT5	YDL093W dolichyl phosphate-D-mannose:protein O-D-mannosyltransferase	0.00349500030337868
3590_f_at	YPLWDELTA4	---	YPLWDELTA4 Ty1 LTR	0.00350172997034389
3578_f_at	YORWDELTA23	---	YORWDELTA23 Ty2 LTR	0.00351323381902638
7694_at	YPR074C	TKL1	YPR074C Transketolase 1	0.00351359930074526
3431_f_at*	TY2B_DR1_ex2_3	---	Saccharomyces cerevisiae chromosome IV, complete chromosome sequence. Found reverse in NC_001136 between 514037 and 518056 with 100% identity.	0.00351419481445429
3524_f_at*	YPRCTY1-2_4	---	YPRCTY1-2 Full length Ty1	0.0035203063415157
5485_at*	NER045C	---	non-annotated SAGE orf Found reverse in NC_001137 between 545280 and 545498 with 100% identity. See citation Velculescu, V.E., et al. (1997) Characterization of the yeast transcriptome. Cell 8:243-251	0.00352713446861572
3730_at	YLRCDELTA27	---	YLRCDELTA27 Ty1 LTR	0.00353767364270818
7207_at	YBR161W	CSH1	YBR161W Homolog to suppressor of reduced viability of starvation (SUR1, S. cerevisiae)	0.00354720523278712
10168_at	YLR187W	SKG3	YLR187W similarity to hypothetical protein YNL278w	0.00355468048265298
7033_at	YBR109w-a	---	YBR109w-a questionable ORF - upstream ORF of ALG1	0.00356133194274777
3563_s_at	TT(UGU)P	---	TT(UGU)P tRNA-Thr	0.00357547507911237
3944_f_at*	YFL031W_ex2_alt	HAC1	YFL031W bZIP (basic-leucine zipper) protein	0.00358100951107972
8374_at	YOR172W	YRM1	YOR172W similarity to finger protein YKL222c, YOR162c and YLR266c	0.00358297406304814
6430_at	YDR061W	---	YDR061W similarity to E.coli modF and photorepair protein phrA	0.00359886431020621
4370_at	YHR165C	PRP8	YHR165C RNA splicing factor	0.00361305977352522
5596_at	YER111C	SWI4	YER111C transcription factor	0.00361374115429666
6297_at	YDR195W	REF2	YDR195W RNA-binding protein involved in cleavage step of mRNA 3'-end formation, prior to polyadenylation	0.00362273250014874
3639_f_at	YOLWDELTA5	---	YOLWDELTA5 Ty1 LTR	0.00362371934850251
10999_at*	YJR021C_ex1	REC107	YJR021C meiotic recombination protein	0.00365214564321730
4514_at	YHR039C-B_ex2	VMA10	YHR039C-B 13-kDa vacuolar H-ATPase subunit	0.00365964012048186
9285_at	YMR320W	---	YMR320W hypothetical protein	0.00366200282910994
7871_at	YPL109C	---	YPL109C similarity to aminoglycoside acetyltransferase regulator from P. stuartii	0.00366281262847071
3700_f_at	YMLWTY1-1_4	---	YMLWTY1-1 Full length Ty1	0.00368909551044675
7347_at	YBR033W	---	YBR033W Probable regulatory Zn-finger protein,/ homolog to YKL251/	0.00370102702374011
9876_at	YLR429W	CRN1	YLR429W has homology to the Dictyostelium and human actin-binding protein coronin	0.00371400358074009
10886_at	YJR138W	IML1	YJR138W similarity to C.elegans hypothetical protein T08A11.1	0.00373405664269539
7660_at	YPR084W	---	YPR084W hypothetical protein	0.00374923932202815
2506_s_at*	gPR13_5	---	Saccharomyces cerevisiae chromosome XVI, complete chromosome sequence. Found forward in NC_001148 between 764478 and 765477 with 100% identity.	0.00375009549640467
3479_f_at	TR(UCU)B	---	TR(UCU)B tRNA-Arg	0.00376213425244678
11271_at*	NAL006C	---	non-annotated SAGE orf Found reverse in NC_001133 between 31215 and 31373 with 100% identity. See citation Velculescu, V.E., et al. (1997) Characterization of the yeast transcriptome. Cell 8:243-251	0.00376887494763252
4917_at	YGR081C	SLX9	YGR081C weak similarity to mammalian myosin heavy chain	0.00376927357587419
4102_at	YIL023C	YKE4	YIL023C similarity to mouse MHC H-2K/t-w5-linked ORF precursor	0.00377110201197447
2221_at*	gGR09_2	---	Saccharomyces cerevisiae chromosome VII, complete chromosome sequence. Found forward in NC_001139 between 685060 and 686059 with 100% identity.	0.00378165865617117
3729_f_at	YLRCDELTA26	---	YLRCDELTA26 Ty2 LTR	0.00379745809897393
7464_at	YBL078C	ATG8	YBL078C Form a protein complex with Aut2p, to mediate attachment of autophagosomes to microtubules. Aut7p shows homologies to LC3, a microtubule-associated protein from rat. AUT7 was identified as a suppressor of mutant phenotypes of aut2-1 cells. Uptake of precursor Aminopeptidase I into the vacuole depends on Aut2p and Aut7p.	0.00379923083740103
3438_f_at	TR(ACG)D	---	TR(ACG)D tRNA-Arg	0.00380661649975461
9152_at	YNL287W	SEC21	YNL287W non-clathrin coat protein involved in transport between ER and Golgi	0.00380769097748317
3311_f_at*	YERWDELTA18_6	---	YERWDELTA18 Ty1 LTR	0.00381305581805548
5814_at	YEL068C	---	YEL068C hypothetical protein	0.00381802353619991
2243_s_at*	gFR03_3	FAB1	Saccharomyces cerevisiae chromosome VI, complete chromosome sequence. Found forward in NC_001138 between 187470 and 188469 with 100% identity.	0.00382294710712499
6951_at*	TLC1_0	---	TLC1 telomerase RNA component	0.00382708439224481
8702_at	YOL132W	GAS4	YOL132W similarity to glycophospholipid-anchored surface glycoprotein Gas1p	0.00383668296807892
8305_at	YOR239W	ABP140	YOR239W hypothetical protein	0.00384295348206818
7079_at	YBR259W	---	YBR259W hypothetical protein	0.00384803582054702
3435_f_at	YDRWDELTA7	---	YDRWDELTA7 Ty1 LTR	0.00385728997371555
9098_at	YNL251C	NRD1	YNL251C RNA recognition motif-containing protein that participates in sequence-specific regulation of nuclear pre-mRNA abundance	0.00387137210226107
4343_at	YHR183W	GND1	YHR183W Phosphogluconate Dehydrogenase (Decarboxylating)	0.00387158724766485
7326_at	YBR058C	UBP14	YBR058C Ubiquitin-specific protease	0.00387609373788290
3398_f_at	TS(AGA)D3	---	TS(AGA)D3 tRNA-Ser	0.00388930976248796
7712_at	YPR047W	MSF1	YPR047W alpha subunit of yeast mitochondrial phenylalanyl-tRNA synthetase	0.00389640115375272
3518_f_at	YBRWDELTA13	---	YBRWDELTA13 Ty1 LTR	0.00390620016747330
8226_at	YOR336W	KRE5	YOR336W Appears to function early in (1,6)-beta-D-glucan synthesis pathway	0.00391005983749629
3529_f_at	YPRWTY1-3_4	---	YPRWTY1-3 Full length Ty3	0.00391094714076104
7069_at	YBR296C	PHO89	YBR296C Homolog to phosphate-repressible phosphate permease	0.00392189152818745
5874_at*	NDR164W	---	non-annotated SAGE orf Found forward in NC_001136 between 1385570 and 1385815 with 100% identity. See citation Velculescu, V.E., et al. (1997) Characterization of the yeast transcriptome. Cell 8:243-251	0.0039252680100393
11406_f_at*	gHR08_1	---	Saccharomyces cerevisiae chromosome VIII, complete chromosome sequence. Found forward in NC_001140 between 544488 and 545487 with 100% identity.	0.00394388356781278
7246_at	YBR110W	ALG1	YBR110W beta-1,4-mannosyltransferase	0.0039458496868232
3821_f_at	TH(GUG)K	---	TH(GUG)K tRNA-His	0.00395320431236932
4250_at	YIL151C	---	YIL151C similarity to mitochondrial aldehyde dehydrogenase Ald1p	0.00395782691744895
3533_f_at	YPRCTY1-4_4	---	YPRCTY1-4 Full length Ty1	0.00396896351425121
11065_at	YJL048C	UBX6	YJL048C similarity to hypothetical protein YBR273c	0.00397083099361319
5730_at	YEL017W	GTT3	YEL017W hypothetical protein	0.00397230224146025
8773_at*	NNL033W	---	non-annotated SAGE orf Found forward in NC_001146 between 465994 and 466167 with 100% identity. See citation Velculescu, V.E., et al. (1997) Characterization of the yeast transcriptome. Cell 8:243-251	0.00397365608254501
4591_at*	NGR073W	---	non-annotated SAGE orf Found forward in NC_001139 between 810507 and 810659 with 100% identity. See citation Velculescu, V.E., et al. (1997) Characterization of the yeast transcriptome. Cell 8:243-251	0.00397442258567339
4441_at	YHR103W	SBE22	YHR103W functionally redundant and similar in structure to SBE2	0.00399685522298132
7057_at	YBR284W	---	YBR284W similarity to AMP deaminase	0.00401422949984542
9580_at	YMR049C	ERB1	YMR049C weak similarity to A.thaliana PRL1 protein	0.00403719625380272
4425_at	YHR089C	GAR1	YHR089C small nucleolar RNP proteins	0.00404143818781064
10094_at	YLR246W	ERF2	YLR246W similarity to human DHHC-domain-containing cysteine-rich protein	0.00406793575107118
7193_at	YBR147W	---	YBR147W strong similarity to hypothetical protein YOL092w	0.00407838629365425
9077_at	YNL226W	---	YNL226W questionable ORF	0.00408527500801376
5385_at	YFL003C	MSH4	YFL003C meiosis specific protein, E.coli MutS protein, localizes to discrete sites on meiotic chromosomes	0.00410594240192016
7428_at	YBL068W	PRS4	YBL068W ribose-phosphate pyrophosphokinase 4	0.00410646344694963
5832_i_at*	NDR010C	---	non-annotated SAGE orf Found reverse in NC_001136 between 541225 and 541422 with 100% identity. See citation Velculescu, V.E., et al. (1997) Characterization of the yeast transcriptome. Cell 8:243-251	0.00413128814421225
8335_at	YOR223W	---	YOR223W protein of unknown function	0.00415288740396083
4600_at*	NGR122W	---	non-annotated SAGE orf Found forward in NC_001139 between 1012179 and 1012379 with 100% identity. See citation Velculescu, V.E., et al. (1997) Characterization of the yeast transcriptome. Cell 8:243-251	0.00416373290813923
10127_at	YLR192C	HCR1	YLR192C weak similarity to fruit fly transcription factor 5 large chain	0.00416838929345946
7368_i_at*	YBR010W	HHT1	YBR010W Histone H3 (HHT1 and HHT2 code for identical proteins)	0.00417296072192473
7307_at	YBR039W	ATP3	YBR039W gamma subunit of mitochondrial ATP synthase	0.00417484952858448
3665_f_at	YNLCTY2-1_5	---	YNLCTY2-1 Full length Ty2	0.00417602205759162
7303_at	YBR079C	RPG1	YBR079C Exhibits significant sequence similarity with a subunit of the mammalian translation initiation factor 3	0.00417882819574121
8961_at	YNL115C	---	YNL115C weak similarity to S.pombe hypothetical protein SPAC23C11	0.00417969626284875
5816_at	YEL066W	HPA3	YEL066W Histone and other Protein Acetyltransferase; Has sequence homology to known HATs and NATs	0.00419501115028988
10186_s_at	YLR156W	---	YLR156W identical to hypothetical proteins YLR161w and YLR159w	0.00419601643731241
3920_f_at*	TY1B_A_3	---	Saccharomyces cerevisiae chromosome I, complete chromosome sequence. Found reverse in NC_001133 between 160593 and 164183 with 100% identity.	0.00419928992614723
8528_at	YOR011W	AUS1	YOR011W strong similarity to ATP-dependent permeases	0.00420698775987889
10396_at*	NKR006C	---	non-annotated SAGE orf Found reverse in NC_001143 between 468759 and 468899 with 100% identity. See citation Velculescu, V.E., et al. (1997) Characterization of the yeast transcriptome. Cell 8:243-251	0.00422409174496694
3393_f_at*	TY1B_DR6_ex2_3	---	Saccharomyces cerevisiae chromosome IV, complete chromosome sequence. Found forward in NC_001136 between 1208292 and 1212254 with 100% identity.	0.00422449006221009
6062_at	YDR411C	DFM1	YDR411C weak similarity to Der1p	0.00422516156424592
3203_f_at	YHRCDELTA3	---	YHRCDELTA3 Ty1 LTR	0.00430242560786005
4220_at	YIL136W	OM45	YIL136W 45-kDa mitochondrial outer membrane protein	0.0043067951877084
2374_at*	gDR06_3	---	Saccharomyces cerevisiae chromosome IV, complete chromosome sequence. Found forward in NC_001136 between 621990 and 622989 with 100% identity.	0.00431513789645853
7064_at	YBR291C	CTP1	YBR291C citrate tranporter in mitochondrial inner membrane	0.00434586287242238
8962_at	YNL114C	---	YNL114C questionable ORF	0.00434851566019694
8752_f_at*	NNL025C	---	non-annotated SAGE orf Found reverse in NC_001146 between 519600 and 519773 with 100% identity. See citation Velculescu, V.E., et al. (1997) Characterization of the yeast transcriptome. Cell 8:243-251	0.00435814523892734
10577_at	YKR014C	YPT52	YKR014C probable purine nucleotide-binding protein	0.00436595854184284
3310_s_at*	YERWDELTA18_5	---	YERWDELTA18 Ty1 LTR	0.0043705227849426
4424_at	YHR088W	RPF1	YHR088W similarity to hypothetical protein YNL075w	0.00438035725012785
6337_at	YDR146C	SWI5	YDR146C transcriptional activator	0.0043820359899397
8044_at*	NOR052W	---	non-annotated SAGE orf Found forward in NC_001147 between 758077 and 758286 with 100% identity. See citation Velculescu, V.E., et al. (1997) Characterization of the yeast transcriptome. Cell 8:243-251	0.00439506267674886
7334_at	YBR021W	FUR4	YBR021W uracil permease	0.00440001234845093
6380_at	YDR100W	TVP15	YDR100W similarity to Dictyostelium development-specific membrane protein	0.00441688988909644
8947_at	YNL085W	MKT1	YNL085W Protein involved in propagation of M2 dsRNA satellite of L-A virus	0.00442705529394635
10292_at	YLR040C	---	YLR040C weak similartity to hypothetical protein YIL011w	0.00445083606903452
10260_at	YLR051C	FCF2	YLR051C similarity to human acidic 82 kDa protein	0.00445277146122496
6240_at	YDR229W	IVY1	YDR229W hypothetical protein	0.00446563860767322
9627_at	YMR005W	TAF4	YMR005W Protein required for protein synthesis	0.0044680254160327
3409_f_at*	TY2B_DR2_ex2_3	---	Saccharomyces cerevisiae chromosome IV, complete chromosome sequence. Found forward in NC_001136 between 873398 and 877417 with 100% identity.	0.00447047020547285
9800_s_at	YML133C_ex1	YRF1-1 /// YRF1-2 /// YRF	YML133C hypothetical protein Y'.2	0.0044793022104821
9900_at	YLR409C	UTP21	YLR409C strong similarity to S. pombe beta-transducin	0.00448017259888107
8713_at	SNR19	---	SNR19 snRNA	0.00449286199116385
4766_at	YGR246C	BRF1	YGR246C RNA polymerase III transcription factor with homology to TFIIB	0.00449689101054557
8722_at	YOL159C	---	YOL159C hypothetical protein	0.00450301105247401
6019_at	YDR460W	TFB3	YDR460W TFIIH subunit Tfb3 , contains ring finger motif; similar to mammalian CAK subunit	0.00450348028814699
6026_at	YDR420W	HKR1	YDR420W Type 1 membrane protein with EF hand motif	0.00450368077863641
9001_at	YNL121C	TOM70	YNL121C 70 kDa mitochondrial specialized import receptor of the outer membrane	0.00450781833564268
5972_at	YDR503C	LPP1	YDR503C Lipid phosphate phosphatase	0.00450946009386615
9102_at	YNL247W	---	YNL247W cysteinyl-tRNA synthetase	0.00451027974300305
9295_g_at*	YMR122w-a	---	YMR122w-a hypothetical protein	0.00451313408526108
3387_f_at	YDRWTY1-4_4	---	YDRWTY1-4 Full length Ty1	0.00451579018318558
9601_at	YMR024W	MRPL3	YMR024W Mitochondrial ribosomal protein MRPL3 (YmL3)	0.00452576480443989
7362_at	YBR002C	RER2	YBR002C strong similarity to hypothetical protein YMR101c	0.00452850122590769
9852_at	YLR448W_ex2	RPL6B	YLR448W 60S ribosomal subunit protein L6B (L17B) (rp18) (YL16)	0.00453538390295894
5771_at	YEL063C	CAN1	YEL063C arginine permease	0.00454818470383860
3520_s_at	TV(UAC)B	---	TV(UAC)B tRNA-Val	0.00454866883690367
5636_at	YER065C	ICL1	YER065C isocitrate lyase	0.00455189172234553
2579_at*	gOR08_0	---	Saccharomyces cerevisiae chromosome XV, complete chromosome sequence. Found forward in NC_001147 between 946724 and 947723 with 100% identity.	0.00455765549253806
7291_at	YBR068C	BAP2	YBR068C probable amino acid permease for leucine, valine, and isoleucine	0.00455794700876342
11041_at	YJL026W	RNR2	YJL026W small subunit of ribonucleotide reductase	0.00455933116973534
4670_f_at*	NGR123C	---	non-annotated SAGE orf Found reverse in NC_001139 between 1037741 and 1037887 with 100% identity. See citation Velculescu, V.E., et al. (1997) Characterization of the yeast transcriptome. Cell 8:243-251	0.00457828078166829
7598_at	YPR155C	NCA2	YPR155C Regulates proper expression of subunits 6 (Atp6p) and 8 (Atp8p) of the Fo-F1 ATP synthase	0.00458154747031286
10376_at	YLL054C	---	YLL054C similarity to transcription factor Pip2p	0.00458856278583005
3421_f_at	YDRWTY2-3_5	---	YDRWTY2-3 Full length Ty2	0.00458873493629630
4368_at	YHR163W	SOL3	YHR163W shows similarity to glucose-6-phosphate dehydrogenase non-catalytic domains; homologous to Sol2p and Sol1p	0.00459327956312986
10211_at	YLR137W	---	YLR137W hypothetical protein	0.0046110482672038
6399_at	YDR075W	PPH3	YDR075W protein phosphatase type 2A	0.00461722247347859
5533_at	YER184C	---	YER184C similarity to multidrug resistance proteins Pdr3p and Pdr1p	0.00465777713758378
6060_at	YDR409W	SIZ1	YDR409W similarity to Nfi1p	0.00465827924314797
9374_at	YMR235C	RNA1	YMR235C Protein involved in RNA processing and export from nucleus	0.00466185226186516
6001_at	YDR487C	RIB3	YDR487C 3,4-dihydroxy-2-butanone 4-phosphate synthase	0.00466974153512909
6184_at	YDR307W	---	YDR307W similarity to Pmt1p, Pmt2p, Pmt3p and Pmt5p	0.0047001525118328
9426_at	YMR199W	CLN1	YMR199W G(sub)1 cyclin	0.00470660473545982
4168_at	YIL049W	DFG10	YIL049W Protein required for filamentous growth, cell polarity, and cellular elongation	0.00472426970480781
9368_at	YMR274C	RCE1	YMR274C Protease involved in ras and a-factor terminal proteolysis	0.00472455678806731
3144_f_at	YILWDELTA4	---	YILWDELTA4 Ty1 LTR	0.00472779385740716
4435_at	YHR098C	SFB3	YHR098C binds to Sed5p and Sec23p by distinct domains	0.00472932362974645
11403_at*	gHR07_4	---	Saccharomyces cerevisiae chromosome VIII, complete chromosome sequence. Found forward in NC_001140 between 535177 and 536176 with 100% identity.	0.00474185894332329
5167_at	YGL168W	HUR1	YGL168W questionable ORF	0.00474857307547429
10550_at	YKR033C	---	YKR033C questionable ORF	0.00476214710218817
7285_at	YBR062C	---	YBR062C similarity to rat neurodegeneration associated protein 1	0.00477046422768996
7613_at	YPR127W	---	YPR127W similarity to C-term. of N.tabacum auxin-induced protein	0.00477604564846516
4485_at	YHR057C	CPR2	YHR057C Peptidylprolyl isomerase (cyclophilin) ER or secreted	0.00477829386510283
2924_g_at*	gKR08_3	NFT1	Saccharomyces cerevisiae chromosome XI, complete chromosome sequence. Found forward in NC_001143 between 652494 and 653493 with 100% identity.	0.00478269774264375
10931_at	YJR093C	FIP1	YJR093C Component of a pre-mRNA polyadenylation factor that interacts with poly(A) polymerase	0.00479718463925909
9158_at	YNL281W	HCH1	YNL281W strong similarity to YDR214w	0.00479732926998661
6819_at	YCR079W	PTC6	YCR079W weak similarity to A.thaliana protein phosphatase 2C	0.00480061544078398
3880_f_at*	TY1B_JR1_ex2_3	---	Saccharomyces cerevisiae chromosome X, complete chromosome sequence. Found forward in NC_001142 between 473751 and 477716 with 100% identity.	0.00480835713727263
9361_at	YMR267W	PPA2	YMR267W mitochondrial inorganic pyrophosphatase	0.0048146966001593
10437_at*	NKL011C	---	non-annotated SAGE orf Found reverse in NC_001143 between 264148 and 264333 with 100% identity. See citation Velculescu, V.E., et al. (1997) Characterization of the yeast transcriptome. Cell 8:243-251	0.00482589327637479
11103_at	YJL099W	CHS6	YJL099W Involved in chitin biosynthesis and/or its regulation	0.00483510602882643
10043_at	YLR284C	ECI1	YLR284C Peroxisomal enoyl-CoA hydratase	0.00483950876095932
9539_at	YMR097C	MTG1	YMR097C weak similarity to M.genitalium hypothetical protein homolog MG442	0.00483994885076661
9648_at	YML016C	PPZ1	YML016C serine-threonine phosphatase Z	0.00484500929501293
6782_at	YCR087C-A	---	YCR087C-A nucleic acid-binding protein	0.00484821038116525
4137_at	YIL034C	CAP2	YIL034C beta subunit of capping protein	0.00484946616714116
8201_at	YOR357C	SNX3	YOR357C Grd19p that is epitope tagged with the HA epitope at the C-terminus is functional, migrates at 28 kDa, fractionates predominantly in the cytosolic fraction (however a minor amount associates with membranes), and shows diffuse cytosolic labeling when immunolocalized in wild-type yeast; however, in vps27 mutant cells (a class E vps mutant, which accumulates a prevaculoar compartment), Grd19…	0.00485041659421388
9583_at	YMR053C	STB2	YMR053C Binds Sin3p in two-hybrid assay and is part of large protein complex with Sin3p and Stb1p	0.00485085819643317
6447_at	YDR033W	MRH1	YDR033W strong similarity to putative heat shock protein YRO2	0.00486109953064247
4545_at	YHL017W	---	YHL017W Probable transmembrane protein PTM1	0.00487046659436162
6413_at	YDR044W	HEM13	YDR044W Coproporphyrinogen III oxidase	0.00487066842142384
5588_at	YER103W	SSA4	YER103W member of 70 kDa heat shock protein family	0.00488742718639683
9236_at*	NMR020W	---	non-annotated SAGE orf Found forward in NC_001145 between 434355 and 434564 with 100% identity. See citation Velculescu, V.E., et al. (1997) Characterization of the yeast transcriptome. Cell 8:243-251	0.0048914835029501
2500_at*	gPR13_0	---	Saccharomyces cerevisiae chromosome XVI, complete chromosome sequence. Found forward in NC_001148 between 759478 and 760477 with 100% identity.	0.00489919678432322
4457_at	YHR076W	PTC7	YHR076W weak similarity to C.elegans hypothetical protein CEW09D10	0.00490005789090681
7926_at	YPL188W	POS5	YPL188W similarity to Utr1p and YEL041w	0.00490539934996411
7171_at	YBR169C	SSE2	YBR169C HSP70 family member, highly homologous to Sse1p	0.00491716412301436
6244_at	YDR233C	RTN1	YDR233C similarity to hypothetical protein YDL204w	0.00491730408917337
7186_at	YBR185C	MBA1	YBR185C respiratory chain assembly protein	0.00492261276708223
3731_s_at	YLR462W	YRF1-1 /// YRF1-3 /// YRF	YLR462W strong similarity to subtelomeric encoded proteins	0.00492430028678368
8358_at	YOR201C	MRM1	YOR201C Ribose methyltransferase for mitochondrial 21S rRNA	0.00496912974682503
5734_at	YEL013W	VAC8	YEL013W An armadillo repeat-containing protein localized on the vacuolar membrane	0.00497269481831332
4771_at	YGR251W	---	YGR251W hypothetical protein	0.00497283515895063
3153_at*	gAL01_3	---	Saccharomyces cerevisiae chromosome I, complete chromosome sequence. Found forward in NC_001133 between 16744 and 17743 with 100% identity.	0.00497657473866287
7364_at	YBR004C	GPI18	YBR004C similarity to S.pombe hypothetical protein SPAC18B11.05	0.00499001568721362
7037_s_at*	YBR006W	UGA2	YBR006W Probable aldehyde dehydrogenase (EC 1.2.1.-)	0.00501906150586758
5921_at	YDR525W-A	SNA2	YDR525W-A hypothetical protein identified by SAGE	0.00502527738240928
7557_at*	NPR002C	---	non-annotated SAGE orf Found reverse in NC_001148 between 582456 and 582632 with 100% identity. See citation Velculescu, V.E., et al. (1997) Characterization of the yeast transcriptome. Cell 8:243-251	0.00503931745001036
8466_at	YOR085W	OST3	YOR085W 34-kDa, gamma subunit of oligosaccharyl transferase glycoprotein complex	0.00505143142035112
9032_at	YNL182C	IPI3	YNL182C weak similarity to S.pombe hypothetical protein	0.0050598830333736
9339_at	YMR290C	HAS1	YMR290C Putative RNA-dependent helicase	0.0050682309672585
4539_at	YHL023C	RMD11	YHL023C hypothetical protein	0.00507232727953317
3905_s_at	TD(GUC)J1	---	TD(GUC)J1 tRNA-Asp	0.00507509177079166
7134_at	YBR224W	---	YBR224W questionable ORF	0.00510844594790415
6122_at	YDR336W	---	YDR336W weak similarity to B.subtilis hypothetical protein X	0.00513247039699876
5072_at	YGL079W	---	YGL079W hypothetical protein	0.00513369197732087
7286_at	YBR063C	---	YBR063C Probable phosphopanthethein-binding protein	0.00514437897638694
9319_at	YMR311C	GLC8	YMR311C Regulates activity of protein phosphatase 1, Glc7p, which is involved in proper chromosome segregation	0.00514967341000394
9544_at	YMR102C	---	YMR102C strong similarity to YKL121w	0.00515164245486136
6258_at	YDR201W	SPC19	YDR201W component of spindle pole	0.00515916300412033
4559_at	YHL003C	LAG1	YHL003C YKL008c	0.00518338139418119
9316_at	YMR308C	PSE1	YMR308C Karyopherin	0.00518817639130554
4171_at	YIL095W	PRK1	YIL095W probable serine/threonine-protein kinase	0.00519245704543465
6556_at	YDL085W	NDE2	YDL085W strong similarity to NADH dehydrogenase (ubiquinone)	0.00520676844300335
3625_at*	YNR075W_0	COS10	YNR075W Protein with strong similarity to subtelomerically-encoded proteins such as Cos5p, Ybr302p, Cos3p, Cos1p, Cos4p, Cos8p, Cos6p, Cos9p	0.00523336998678644
8647_at	YOL096C	COQ3	YOL096C 3,4-dihydroxy-5-hexaprenylbenzoate methyltransferase	0.00523949871626018
8261_at	YOR285W	---	YOR285W similarity to D.melanogaster heat shock protein 67B2	0.00525339925023001
8820_at	YNR061C	---	YNR061C weak similarity to hypothetical protein YDL218w	0.00525593035839247
5062_at	YGL045W	RIM8	YGL045W hypothetical protein	0.00527854764354132
6091_at	YDR394W	RPT3	YDR394W probable 26S protease subunit and member of the CDC48/PAS1/SEC18 family of ATPases	0.00527960599631674
2548_at*	gPL07_3	---	Saccharomyces cerevisiae chromosome XVI, complete chromosome sequence. Found forward in NC_001148 between 438759 and 439758 with 100% identity.	0.00528264341437035
10114_at	YLR222C	UTP13	YLR222C similarity to Dip2p	0.00529186168576284
5944_at	YDR520C	---	YDR520C weak similarity to transcription factors of the zinc finger class	0.00529575165097893
9022_at	YNL146W	---	YNL146W hypothetical protein	0.00529962483431112
8406_at	YOR159C	SME1	YOR159C homologue of human E core protein	0.00530092683118987
7951_at	YPL207W	TYW1	YPL207W similarity to hypthetical proteins from A. fulgidus, M. thermoautotrophicum and M. jannaschii	0.00530559637862248
2827_g_at*	gMR06_3	---	Saccharomyces cerevisiae chromosome XIII, complete chromosome sequence. Found forward in NC_001145 between 371593 and 372592 with 100% identity.	0.00531595550481278
9336_at	YMR287C	DSS1	YMR287C Protein essential for mitochondrial biogenesis	0.00531981670679175
6747_at*	NCR019C	---	non-annotated SAGE orf Found reverse in NC_001135 between 209220 and 209360 with 100% identity. See citation Velculescu, V.E., et al. (1997) Characterization of the yeast transcriptome. Cell 8:243-251	0.00535426076161843
11095_at	YJL062W	LAS21	YJL062W similarity to S.pombe SPAC13G6.3 protein	0.00537633157501085
6466_at	YDR005C_ex2	MAF1	YDR005C required for sorting of Mod5p	0.00538619638870213
6799_at	YCR105W	ADH7	YCR105W Alcohol dehydrogenase	0.00538661856017082
4494_at	YHR021C_ex2	RPS27B	YHR021C 40S Ribosomal protein S27B (rp61) (YS20)	0.00539861393042024
7083_at	YBR263W	SHM1	YBR263W Serine hydroxymethyltransferase, mitochondrial	0.00539982630918255
6082_at	YDR384C	ATO3	YDR384C strong similarity to Y.lipolytica GPR1 gene	0.00540819536520632
3741_f_at*	YLRWTY1-3_5	---	YLRWTY1-3 Full length Ty1	0.00541203700187451
9603_at	YMR026C	PEX12	YMR026C C3HC4 zinc-binding integral peroxisomal membrane protein	0.00542239243419441
7881_at	YPL144W	---	YPL144W encodes snRNA U3, SNR17A also encodes snRNA U3	0.00543446140386948
10255_at	YLR091W	---	YLR091W hypothetical protein	0.00544670375852937
10713_at	YKL116C	PRR1	YKL116C probable serine/threonine-specific protein kinase (EC 2.7.1.-)	0.00547681231603466
10393_at	YLL038C	ENT4	YLL038C weak similarity to YJR125c and YDL161w	0.00549764874051604
8431_at	YOR139C	---	YOR139C questionable ORF	0.00549838933292023
5349_at	YFR007W	---	YFR007W weak similarity to YER176w	0.00551682238706487
9352_at	YMR258C	---	YMR258C hypothetical protein	0.0055666204812736
4329_at	YHR056w-a	---	YHR056w-a questionable ORF	0.00558330810127522
5426_at	YFL054C	---	YFL054C similarity to channel proteins	0.00559002059848759
5666_at	YER054C	GIP2	YER054C Glc7-interacting protein; shares homology with PIG2; contains conserved 25 residue motif, called the GVNK motif, also found in GAC1, PIG1, PIG2, and RGI, the mammalian type 1 phosphatase targeting subunit.	0.00561573872084989
3526_f_at*	TY1B_PR1_ex2_3	---	Saccharomyces cerevisiae chromosome XVI, complete chromosome sequence. Found reverse in NC_001148 between 804996 and 808958 with 100% identity.	0.00563320813202277
9714_at	YML085C_ex2	TUB1	YML085C alpha-tubulin	0.00563447669595385
9409_at	YMR226C	---	YMR226C similarity to ketoreductases	0.0056476315194974
9382_at	YMR243C	ZRC1	YMR243C Zinc- and cadmium-resistance protein	0.00566453131490546
8213_at	YOR323C	PRO2	YOR323C gamma-glutamyl phosphate reductase	0.00568586353596954
6766_at*	NCR007W	---	non-annotated SAGE orf Found forward in NC_001135 between 157511 and 157669 with 100% identity. See citation Velculescu, V.E., et al. (1997) Characterization of the yeast transcriptome. Cell 8:243-251	0.00569017625940182
11296_s_at*	YAR033W	MST28 /// MST27	YAR033W membrane protein	0.00569709384305926
10028_at	YLR313C	SPH1	YLR313C homologous to Spa2p, localizes to sites of polarized growth	0.00570227821490903
3361_f_at	TS(AGA)E	---	TS(AGA)E tRNA-Ser	0.0057044433625527
11232_at	YJL194W	CDC6	YJL194W Protein involved in initiation of DNA replication	0.00570762246563231
10031_at	YLR316C	TAD3	YLR316C weak similarity to H.influenzae hypothetical protein HI0906	0.00571707738259499
6621_at	YDL154W	MSH5	YDL154W MutS homolog involved in chromosome exchange	0.00572983805360946
3096_f_at*	gAR03_5	---	Saccharomyces cerevisiae chromosome I, complete chromosome sequence. Found forward in NC_001133 between 164789 and 165788 with 100% identity.	0.00576321883800873
3660_f_at	YNLWDELTA4	---	YNLWDELTA4 Ty1 LTR	0.00577037795600633
3966_i_at*	Q0270	---	similarity to T.brucei mitochondrion protein SGC6 Found reverse in NC_001224 between 34032 and 34430 with 88.279302% identity.	0.00579576671268851
5232_at	YGL236C	MTO1	YGL236C strong similarity to gidA E.coli protein	0.0057958349054488
8009_at	YPL241C_ex2	CIN2	YPL241C involvement in microtubule function	0.00580448894998561
6870_at	YCL010C	SGF29	YCL010C strong similarity to Saccharomyces pastorianus hypothetical protein LgYCL010c	0.00581151237255915
4640_at*	NGL017W	---	non-annotated SAGE orf Found forward in NC_001139 between 319819 and 320073 with 100% identity. See citation Velculescu, V.E., et al. (1997) Characterization of the yeast transcriptome. Cell 8:243-251	0.00581360747894696
5581_at	YER141W	COX15	YER141W cytochrome oxidase assembly factor	0.00583451296110058
7226_at	YBR135W	CKS1	YBR135W subunit of the Cdc28 protein kinase	0.00583534004773682
10817_at*	NJL011W	---	non-annotated SAGE orf Found forward in NC_001142 between 283262 and 283426 with 100% identity. See citation Velculescu, V.E., et al. (1997) Characterization of the yeast transcriptome. Cell 8:243-251	0.00583852041705752
5633_at	YER062C	HOR2	YER062C DL-glycerol-3-phosphatase	0.00584248479313476
8099_at*	NOL052C	---	non-annotated SAGE orf Found reverse in NC_001147 between 17812 and 17970 with 100% identity. See citation Velculescu, V.E., et al. (1997) Characterization of the yeast transcriptome. Cell 8:243-251	0.00584625158796334
10321_at	YLR025W	SNF7	YLR025W involved in derepression of SUC2 in response to glucose limitation	0.00586428706213438
10294_at	YLR042C	---	YLR042C hypothetical protein	0.00586507813554909
3078_g_at*	gJR10_3	NUP85	Saccharomyces cerevisiae chromosome X, complete chromosome sequence. Found forward in NC_001142 between 513427 and 514426 with 100% identity.	0.0058707437012563
10370_at	YLL018C	DPS1	YLL018C Aspartyl-tRNA synthetase, cytosolic	0.00588853187648423
3923_f_at	TA(UGC)A	---	TA(UGC)A tRNA-Ala	0.00588920214466101
9610_at	YMR032W	HOF1	YMR032W Cytokinesis	0.00589055293191282
6147_at	YDR316W	OMS1	YDR316W hypothetical protein	0.00589293256025616
5661_at	YER049W	TPA1	YER049W strong similarity to hypothetical S.pombe protein YER049W	0.00591674089275818
4963_at	YGR037C	ACB1	YGR037C Acyl-CoA-binding protein (ACBP)/Diazepam binding inhibitor (DBI)/endozepine (EP)	0.00591955924857264
7036_s_at*	YBL069W	AST1	YBL069W Protein involved in targeting of plasma membrane [H+]ATPase	0.00592126001256035
3309_s_at*	YERWDELTA18_4	---	YERWDELTA18 Ty1 LTR	0.0059370975282061
7124_at	YBR214W	SDS24	YBR214W strong similarity to hypothetical protein YGL056c	0.00594675428667195
8307_at	YOR241W	MET7	YOR241W tetrahydrofolylpolyglutamate synthase	0.00595909164015662
6690_at	YDL218W	---	YDL218W weak similarity to hypothetical protein YNR061c	0.00595923596313794
3572_f_at	YORCDELTA21	---	YORCDELTA21 Ty2 LTR	0.00597453651782377
5876_at*	NDR169C	---	non-annotated SAGE orf Found reverse in NC_001136 between 1410191 and 1410346 with 100% identity. See citation Velculescu, V.E., et al. (1997) Characterization of the yeast transcriptome. Cell 8:243-251	0.00598779194484356
7649_at	YPR117W	---	YPR117W similarity to YLR454w	0.00601110892743822
6089_at	YDR392W	SPT3	YDR392W transcription factor, member of the histone acetyltransferase SAGA complex	0.00603193093606039
7132_at	YBR222C	PCS60	YBR222C Probable AMP-binding protein	0.00603344423124676
9557_at	YMR072W	ABF2	YMR072W HMG-1 homolog, mitochondrial	0.00604603779428604
5396_at	YFL034C-A_ex2	RPL22B	YFL034C-A Ribosomal protein L22B (L1c) (rp4) (YL31)	0.00606865603216654
5356_at	YFR014C	CMK1	YFR014C Calmodulin-dependent protein kinase	0.00606881351960767
8622_at	YOL076W	MDM20	YOL076W Dislikes Extra CIN8, (MDM) Mitochondrial distribution and morphology	0.00609057289224209
4752_at	YGR232W	NAS6	YGR232W possible homolog of human 26S proteasome regulatory subunit p28	0.00609717644238257
9646_at	YML018C	---	YML018C similarity to YDR438w	0.00610363637290523
3957_r_at*	Q0220	ATP8	F1F0-ATPase complex, F0 subunit 8 Found forward in NC_001224 between 27666 and 27812 with 99.319728% identity.	0.00611222561227835
8477_at	YOR095C	RKI1	YOR095C Ribose-5-phosphate ketol-isomerase	0.00611301119317007
9765_at	YML120C	NDI1	YML120C mitochondrial NADH ubiquinone 6 oxidoreductase	0.00612958535882468
7117_at	YBR252W	DUT1	YBR252W dUTP pyrophosphatase (dUTPase)	0.00614229730222701
11122_at	YJL080C	SCP160	YJL080C May be required during cell division for faithful partitioning of the ER-nuclear envelope membranes, involved in control of mitotic chromsome transmission	0.00615098562589287
4285_at	YIL166C	---	YIL166C similarity to allantoate permease Dal5p	0.00618642818709514
6072_at	YDR375C	BCS1	YDR375C Mitochondrial protein of the CDC48/PAS1/SEC18 ATPase family, required for expression of functional Rieske iron-sulfur protein	0.00619925140622691
4128_at	YIL043C	CBR1	YIL043C cytochrome b reductase	0.00620008248310808
5143_at	YGL146C	---	YGL146C hypothetical protein	0.00620178295864484
6726_at	YDL226C	GCS1	YDL226C ADP-ribosylation factor GTPase-activating protein (ARF GAP)	0.00621518487682144
3772_f_at*	YLRCTY1-1_4	---	YLRCTY1-1 Full length Ty1	0.00622540666391559
5308_at	YFR054C	---	YFR054C hypothetical protein	0.00623099363961189
10362_at	YLL024C	SSA2	YLL024C member of 70 kDa heat shock protein family	0.00623449547161348
7517_at*	NPL018C	---	non-annotated SAGE orf Found reverse in NC_001148 between 278112 and 278294 with 100% identity. See citation Velculescu, V.E., et al. (1997) Characterization of the yeast transcriptome. Cell 8:243-251	0.00624621960088014
7292_at	YBR069C	TAT1	YBR069C Probable amino acid transport protein	0.00624647818673766
10200_at	YLR126C	---	YLR126C weak similarity to P.aeruginosa anthranilate synthase component II	0.00624929845699208
4602_at*	NGR126C	---	non-annotated SAGE orf Found reverse in NC_001139 between 1058818 and 1058976 with 100% identity. See citation Velculescu, V.E., et al. (1997) Characterization of the yeast transcriptome. Cell 8:243-251	0.00625170948534524
8006_at	YPL244C	HUT1	YPL244C weak similarity to human UDP-galactose transporter related isozyme 1	0.00625327191474371
10124_at	YLR189C	ATG26	YLR189C similarity to P.aeruginosa rhamnosyltransferase 1 chain B	0.00626551910215799
4070_at	YIR034C	LYS1	YIR034C saccharopine dehydrogenase	0.00630556452729373
7818_at	YPL071C	---	YPL071C hypothetical protein	0.00632556440095114
3111_s_at*	gJL01_3	VTH2 /// VTH1	Saccharomyces cerevisiae chromosome X, complete chromosome sequence. Found forward in NC_001142 between 12138 and 13137 with 100% identity.	0.00632881903162158
11414_s_at*	gIL01_3	VTH2 /// VTH1	Saccharomyces cerevisiae chromosome IX, complete chromosome sequence. Found forward in NC_001141 between 12696 and 13695 with 100% identity.	0.00633932893344632
4149_at	YIL070C	MAM33	YIL070C mitochondrial acidic matrix protein	0.00635127771955108
3372_f_at	TH(GUG)E1	---	TH(GUG)E1 tRNA-His	0.00636873074511674
2114_s_at*	gHR03_6	MYO1	Saccharomyces cerevisiae chromosome VIII, complete chromosome sequence. Found forward in NC_001140 between 156066 and 156943 with 100% identity.	0.00638922482550127
8607_at	YOL045W	PSK2	YOL045W similarity to ser/thr protein kinase	0.00641751571040006
2835_at*	gLR09_1	FKS1	Saccharomyces cerevisiae chromosome XII, complete chromosome sequence. Found forward in NC_001144 between 809817 and 810816 with 100% identity.	0.00642921236525464
2535_s_at*	gPL05_4	SEC16	Saccharomyces cerevisiae chromosome XVI, complete chromosome sequence. Found forward in NC_001148 between 389268 and 390267 with 100% identity.	0.00643578355070483
6246_at	YDR235W	PRP42	YDR235W U1 snRNP protein that shares 50% sequence similarity with Prp39p U1 snRNP protein and has multiple copies of the crn-like TPR motif	0.00644422924067144
6539_at	YDL059C	RAD59	YDL059C A mutation in this gene results in RADiation sensitivity and recombination defects, which are general properties of the RAD52 epistasis group mutants. rad59 is epistatic to rad52 for its repair and recombination defects. The RAD59 gene product has homology to the Rad52 protein.	0.00644837060392253
4483_s_at	YHR053C	CUP1-1 /// CUP1-2	YHR053C copper-binding metallothionein	0.00646117922143403
3225_f_at	YGRCTY1-3_4	---	YGRCTY1-3 Full length Ty1	0.00648307441464905
2753_at*	gMR07_3	---	Saccharomyces cerevisiae chromosome XIII, complete chromosome sequence. Found forward in NC_001145 between 680692 and 681691 with 100% identity.	0.00651788428122696
4182_at	YIL084C	SDS3	YIL084C Functions are similar to those of SIN3 and RPD3	0.00651839224104047
5366_s_at	YFR024C-A_ex2	LSB3	YFR024C-A similarity to Acanthamoeba myosin heavy chain IC and weak similarity to other myosin class I heavy chains	0.00652927168641907
7714_at	YPR049C	ATG11	YPR049C similarity to Uso1p	0.00652966405747098
5583_at	YER143W	DDI1	YER143W DNA Damage Inducible	0.00653020895724119
7418_at	YBL034C	STU1	YBL034C suppressor of cold-sensitive tub2 mutation; shown to be a component of the mitotic spindle	0.00653464883418116
10880_at	YJR132W	NMD5	YJR132W Putative Upf1p interacting protein	0.00654777969873073
3440_f_at	YDRCDELTA7	---	YDRCDELTA7 Ty1 LTR	0.00656714123868892
10141_at	YLR203C	MSS51	YLR203C Protein involved in maturation of COX1 and COB mRNA	0.00656721275323433
3977_i_at*	Q0320	---	similarity to honeybee mitochondrion NADH dehydrogenase chain 6 (SGC4) Found reverse in NC_001224 between 48858 and 49169 with 99.679487% identity.	0.00659648075052883
6222_at	YDR257C	SET7	YDR257C Transcription regulator	0.0066046126495362
3476_f_at	TS(AGA)D1	---	TS(AGA)D1 tRNA-Ser	0.00662934103297265
6451_at	YDR036C	EHD3	YDR036C similarity to enoyl CoA hydratase	0.00663719942902191
5058_at	YGL049C	TIF4632	YGL049C mRNA cap-binding protein (eIF-4F), 130K subunit	0.00663838163817017
7942_at	YPL173W	MRPL40	YPL173W Mitochondrial ribosomal protein MRPL40 (YmL40)	0.00665617609986349
8145_s_at	YOR390W	---	YOR390W nearly identical to YPL279c	0.00667508628084966
6650_at	YDL170W	UGA3	YDL170W zinc-finger transcription factor of the Zn(2)-Cys(6) binuclear cluster domain type	0.0066869361652549
6190_at	YDR270W	CCC2	YDR270W Copper-transporting P-type ATPase with similarity to human Menkes and Wilsons genes	0.00668813607407421
4053_s_at*	NIL004W	---	non-annotated SAGE orf Found forward in NC_001141 between 324288 and 324437 with 100% identity. See citation Velculescu, V.E., et al. (1997) Characterization of the yeast transcriptome. Cell 8:243-251	0.00668851200712506
3284_f_at	YFLWTY2-1_5	---	YFLWTY2-1 Full length Ty2	0.00672563136165824
4057_at	YIR021W	MRS1	YIR021W mitochondrial RNA splicing	0.00672934329186514
5747_at	YEL043W	---	YEL043W weak similarity to Mad1p	0.00675474700184983
5561_at	YER168C	CCA1	YER168C tRNA nucleotidyltransferase (tRNA CCA-pyrophosphorylase)	0.0067898928630059
5957_at	YDR533C	HSP31	YDR533C strong similarity to hypothetical proteins YPL280w, YOR391c and YMR322c	0.00682052271146706
3667_f_at	YNLCDELTA6	---	YNLCDELTA6 Ty2 LTR	0.00683596381350954
4233_at	YIL123W	SIM1	YIL123W involved in cell cycle regulation and aging	0.00684131879458591
5780_at	YEL055C	POL5	YEL055C DNA polymerase V that has motifs typical of DNA polymerase family	0.00684699837142786
3607_f_at	YORWTY1-2_4	---	YORWTY1-2 Full length Ty1	0.00688842536704392
4844_at	YGR144W	THI4	YGR144W component of the biosynthetic pathway producing the thiazole precursor of thiamine	0.00689071100425299
5614_at	YER086W	ILV1	YER086W threonine deaminase	0.00690334510952168
6930_at	YCL045C	---	YCL045C weak similarity to human ORF	0.0069150811004397
6212_at	YDR247W	VHS1	YDR247W strong similarity to Sks1p	0.00692317679909178
7263_at	YBR085W	AAC3	YBR085W mitochondrial ADP/ATP translocator	0.00693009474906177
5347_at	YFR005C	SAD1	YFR005C similarity to hypothetical A. thaliana proteins	0.0069326698678907
3408_f_at	YDRWDELTA13	---	YDRWDELTA13 Ty1 LTR	0.00693878331662261
6666_at	YDL197C	ASF2	YDL197C Anti-silencing protein that causes depression of silent loci when overexpressed	0.00694109810457478
5929_at*	NDL015C	---	non-annotated SAGE orf Found reverse in NC_001136 between 340810 and 340977 with 100% identity. See citation Velculescu, V.E., et al. (1997) Characterization of the yeast transcriptome. Cell 8:243-251	0.00695399196486903
9451_at	YMR181C	---	YMR181C similarity to YPL229w	0.0069591265271644
5728_i_at*	YEL017C-A	PMP2	YEL017C-A Proteolipid associated with plasma membrane H(+)-ATPase (Pma1p)	0.00697849646529572
8232_at*	YOR299W	BUD7	YOR299W BUD site selection	0.00699709533393221
8334_at	YOR222W	ODC2	YOR222W similarity to ADP/ATP carrier proteins	0.00700905224660382
7622_at	YPR134W	MSS18	YPR134W Protein involved in splicing intron a15beta of COX1	0.00701921599898436
3717_s_at*	TY2B_LR1_ex2_0	---	Saccharomyces cerevisiae chromosome XII, complete chromosome sequence. Found forward in NC_001144 between 942777 and 946791 with 100% identity.	0.00702314997100526
5196_at	YGL184C	STR3	YGL184C strong similarity to Emericella nidulans cystathionine beta-lyase	0.00703450293460462
9329_at	YMR280C	CAT8	YMR280C Zinc-cluster protein involved in activating gluconeogenic genes; related to Gal4p	0.00704362662304797
7160_at*	YBR205W	KTR3	YBR205W Putative alpha-1,2-mannosyltransferase	0.00704620797235218
6401_at	YDR077W	SED1	YDR077W putative cell surface glycoprotein	0.00704911837160653
9949_at	YLR368W	MDM30	YLR368W hypothetical protein	0.0070569604686166
6789_at	YCR094W	CDC50	YCR094W Cell Division Cycle mutant	0.00706217811302684
7440_at	YBL057C	PTH2	YBL057C strong similarity to hypothetical S.pombe protein	0.0070676400139528
9746_at	YML098W	TAF13	YML098W TFIID subunit	0.00706898052813438
4764_at	YGR244C	LSC2	YGR244C Succinate-CoA Ligase (ADP-Forming)	0.00708412883896105
4532_at	YHR013C	ARD1	YHR013C subunit of the major N alpha-acetyltransferase, complexes with the catalytic subunit of N-a-acetyltransferase (Nat1)	0.0070898222610465
7421_at	YBL076C	ILS1	YBL076C cytoplasmic isoleucyl-tRNA synthetase	0.00709510396347284
4098_at	YIR017C	MET28	YIR017C Transcriptional activator of sulfur amino acid metabolism	0.00711633838151256
10953_at	YJR069C	HAM1	YJR069C controls 6-N-hydroxylaminopurine sensitivity and mutagenesis	0.00715135572307394
6655_at	YDL165W	CDC36	YDL165W nuclear protein that negatively regulates basal transcription	0.00718392838113349
5849_at*	NDL029C	---	non-annotated SAGE orf Found reverse in NC_001136 between 169367 and 169609 with 100% identity. See citation Velculescu, V.E., et al. (1997) Characterization of the yeast transcriptome. Cell 8:243-251	0.00719785461938662
3877_at	YJLWDELTA10	---	YJLWDELTA10 Ty1 LTR	0.00720578054162511
6416_at	YDR047W	HEM12	YDR047W uroporphyrinogen decarboxylase	0.0072285596161425
3517_f_at	YBRWTY1-2_4	---	YBRWTY1-2 Full length Ty1	0.0072467608967091
10678_at	YKL106W	AAT1	YKL106W aspartate aminotransferase, mitochondrial	0.00724747034736417
10314_at	YLR018C	POM34	YLR018C hypothetical protein	0.00725182908124253
5238_at	YGL231C	---	YGL231C hypothetical protein	0.00726036648719295
5038_at	YGL024W	---	YGL024W questionable ORF	0.00726647328827267
7393_at	YBL014C	RRN6	YBL014C member of yeast Pol I core factor (CF) also composed of Rrn11p, Rrn7p and TATA-binding protein	0.00727035279763371
7566_at	YPR168W	NUT2	YPR168W negative regulator of URS2 of the HO promoter	0.00727343047087441
3596_f_at	YPLWDELTA8	---	YPLWDELTA8 Ty2 LTR	0.00730730870011573
7711_at	YPR046W	MCM16	YPR046W Required for chromosome segregation	0.00730745558189119
3587_f_at*	TY1B_PL_ex2_3	---	Saccharomyces cerevisiae chromosome XVI, complete chromosome sequence. Found forward in NC_001148 between 58054 and 62016 with 100% identity.	0.00730905082921184
7573_at	YPR175W	DPB2	YPR175W DNA polymerase epsilon, subunit B	0.00731697631485579
9508_at	YMR112C	MED11	YMR112C hypothetical protein	0.00731813196973334
6293_at	YDR191W	HST4	YDR191W Homolog of SIR2	0.00733547865246916
6271_at	YDR214W	AHA1	YDR214W similarity to hypothetical protein YNL281w	0.00733597994978591
7338_at	YBR025C	---	YBR025C probable purine nucleotide-binding protein	0.00734528521251669
2309_at*	gDR10_0	---	Saccharomyces cerevisiae chromosome IV, complete chromosome sequence. Found forward in NC_001136 between 796686 and 797685 with 100% identity.	0.00734626615851747
10988_at	YJR011C	---	YJR011C hypothetical protein	0.00735072657022103
10444_at	YKR035C	OPI8	YKR035C hypothetical protein	0.00735589292194
5292_at*	NFR003C	---	non-annotated SAGE orf Found reverse in NC_001138 between 181991 and 182221 with 100% identity. See citation Velculescu, V.E., et al. (1997) Characterization of the yeast transcriptome. Cell 8:243-251	0.00737353016603764
3399_f_at	YDRWDELTA29	---	YDRWDELTA29 Ty1 LTR	0.00738827252096692
3620_f_at*	TY2B_OR1_ex2_3	---	Saccharomyces cerevisiae chromosome XV, complete chromosome sequence. Found reverse in NC_001147 between 704417 and 708436 with 100% identity.	0.0074040377133241
10303_at	YLR049C	---	YLR049C hypothetical protein	0.0074275387221475
5036_at	YGL026C	TRP5	YGL026C tryptophan synthetase	0.00743083072028708
10334_at	YLL009C	COX17	YLL009C cysteine-rich cytoplasmic protein	0.00743670142606735
4807_at	YGR197C	SNG1	YGR197C involved in nitrosoguanidine resistance	0.00745521039648288
5388_at	YFR001W	LOC1	YFR001W weak similarity to rabbit triadin Spp41p	0.00746330363486543
7723_at	YPR016C	TIF6	YPR016C similar to human translation initiation factor 6 (eIF6)	0.00746623497312915
6296_at	YDR194C	MSS116	YDR194C Mitochondrial RNA helicase of the DEAD box family	0.00748193491813646
7705_at	YPR041W	TIF5	YPR041W Translation initiation factor eIF-5	0.00748641300087729
10819_at*	NJL004C	---	non-annotated SAGE orf Found reverse in NC_001142 between 396887 and 397036 with 100% identity. See citation Velculescu, V.E., et al. (1997) Characterization of the yeast transcriptome. Cell 8:243-251	0.00749962838557458
5595_at	YER110C	KAP123	YER110C Karyopherin beta 4	0.00751140652450591
8040_at*	NOR010W	---	non-annotated SAGE orf Found forward in NC_001147 between 524856 and 525080 with 100% identity. See citation Velculescu, V.E., et al. (1997) Characterization of the yeast transcriptome. Cell 8:243-251	0.00751429226321532
5156_at	YGL132W	---	YGL132W questionable ORF	0.00751892697211273
9011_at	YNL157W	---	YNL157W weak similarity to S.pombe hypothetical protein SPAC10F6	0.00751936902751868
5348_at	YFR006W	---	YFR006W similarity to X-Pro dipeptidases	0.00753927873037639
10483_at	YKR102W	FLO10	YKR102W Protein with similarity to flocculation protein Flo1p	0.00754753723836821
3571_f_at	YPRCDELTA18	---	YPRCDELTA18 Ty1 LTR	0.00755334612386843
7159_at	YBR204C	---	YBR204C Probable serine-active lipase, peroxisomal (EX 3.1.1.-)	0.00755960494048477
7410_at	YBL042C	FUI1	YBL042C uridine permease	0.00756084032256875
10142_at	YLR204W	QRI5	YLR204W protein of unknown function	0.00756132180516964
8926_at	YNL062C	GCD10	YNL062C RNA-binding (zeta) subunit of translation initiation factor 3 (eIF-3)	0.00756592912247655
4373_at	YHR168W	MTG2	YHR168W GTP-binding protein	0.00759577173692694
2950_at*	gLR03_1	---	Saccharomyces cerevisiae chromosome XII, complete chromosome sequence. Found forward in NC_001144 between 189164 and 190163 with 100% identity.	0.007597953060879
3283_f_at*	TY2B_F_ex2_3	---	Saccharomyces cerevisiae chromosome VI, complete chromosome sequence. Found forward in NC_001138 between 139492 and 143511 with 100% identity.	0.00759946823093404
4941_at	YGR060W	ERG25	YGR060W C-4 sterol methyl oxidase	0.00760026416941997
9847_at*	NLR024W	---	non-annotated SAGE orf Found forward in NC_001144 between 371240 and 371515 with 100% identity. See citation Velculescu, V.E., et al. (1997) Characterization of the yeast transcriptome. Cell 8:243-251	0.00760672069201228
9899_at	YLR408C	---	YLR408C hypothetical protein	0.00761093312682149
9500_at	YMR145C	NDE1	YMR145C mitochondrial cytosolically directed NADH dehydrogenase	0.00761862229557494
4964_at	YGR038W	ORM1	YGR038W strong similarity to hypothetical protein YLR350w	0.00762780029943423
8960_at	YNL116W	DMA2	YNL116W weak similarity to RING zinc finger protein from Gallus gallus	0.00763943093050315
3417_f_at	YDRCSIGMA3	---	YDRCSIGMA3 Ty3 LTR	0.00764635450446195
5061_at	YGL046W	RIM8	YGL046W hypothetical protein	0.00766016897240851
8897_at	YNL045W	---	YNL045W strong similarity to human leukotriene-A4 hydrolase	0.00766915479043561
2660_s_at*	gNL06_2	APC1	Saccharomyces cerevisiae chromosome XIV, complete chromosome sequence. Found forward in NC_001146 between 311454 and 312453 with 100% identity.	0.00768671597550566
3497_f_at*	TY2B_C_ex2_3	---	Saccharomyces cerevisiae chromosome III, complete chromosome sequence. Found forward in NC_001135 between 86005 and 90030 with 100% identity.	0.00770156177876896
9390_at	YMR251W-A	HOR7	YMR251W-A hyperosmolarity-responsive gene	0.00772272684840282
9404_at	YMR222C	FSH2	YMR222C similarity to S.pombe dihydrofolate reductase	0.00779275705717988
10563_at	YKL001C	MET14	YKL001C adenylylsulfate kinase	0.00781350506576847
11068_at	YJL045W	---	YJL045W strong similarity to succinate dehydrogenase flavoprotein	0.00781579486398156
3495_f_at	YCLWdelta2b	---	YCLWdelta2b Ty1 LTR	0.00782582551796
7506_at*	NPL013C	---	non-annotated SAGE orf Found reverse in NC_001148 between 324023 and 324286 with 100% identity. See citation Velculescu, V.E., et al. (1997) Characterization of the yeast transcriptome. Cell 8:243-251	0.00782904311300502
4082_at	YIR001C	SGN1	YIR001C similarity to D.melanogaster RNA binding protein	0.00783254154362822
8842_at	YNR039C	ZRG17	YNR039C weak similarity to Anopheles mitochondrial NADH dehydrogenase subunit 2	0.00783453345361671
4390_at	YHR140W	---	YHR140W hypothetical protein	0.0078381174223591
9827_at*	NLR028W	---	non-annotated SAGE orf Found forward in NC_001144 between 433871 and 434059 with 100% identity. See citation Velculescu, V.E., et al. (1997) Characterization of the yeast transcriptome. Cell 8:243-251	0.00785867370777422
4952_at	YGR071C	---	YGR071C similarity to hypothetical protein YLR373c	0.00786069436736034
5966_at	YDR497C	ITR1	YDR497C myo-inositol transporter	0.00786301990105297
9330_at	YMR281W	GPI12	YMR281W hypothetical protein	0.00786461939642041
9969_at	YLR345W	---	YLR345W similarity to Pfk26p and other 6-phosphofructo-2-kinases	0.00786960068245916
4058_at	YIR022W	SEC11	YIR022W signal peptidase subunit	0.00788623148707242
6642_at	YDL178W	DLD2	YDL178W D-Lactate Dehydrogenase (Cytochrome)	0.00790493342438972
6514_at	YDL038C	---	YDL038C similarity to mucin proteins	0.00790722139207597
3279_f_at	YGRWTY1-1_4	---	YGRWTY1-1 Full length Ty1	0.00790774452575954
9943_at	YLR364W	---	YLR364W hypothetical protein	0.00792122840169019
4747_at	YGR271W	SLH1	YGR271W strong similarity to S.pombe RNA helicase	0.00792469354907026
4433_at*	YHR097C_ex2	---	YHR097C strong similarity to hypothetical protein YDR348c	0.00794103948274123
2698_s_at*	gOL01_5	BDS1	Saccharomyces cerevisiae chromosome XV, complete chromosome sequence. Found forward in NC_001147 between 7078 and 7615 with 100% identity.	0.0079482329950533
10802_at	YKL210W	UBA1	YKL210W ubiquitin activating enzyme, similar to Uba2p	0.00795462363959354
7939_at	YPL176C	TRE1	YPL176C similarity to chinese hamster transferrin receptor protein	0.00795685347839316
7551_at	YPR198W	SGE1	YPR198W multi-copy suppressor of gal11 null; member of drug-resistance protein family	0.00796084066921919
7107_at	YBR242W	---	YBR242W Probable ATP/GTP-binding protein	0.00796360528811872
9436_at	YMR209C	---	YMR209C hypothetical protein	0.00797190382174532
2619_s_at*	gOL02_4	IRA2	Saccharomyces cerevisiae chromosome XV, complete chromosome sequence. Found forward in NC_001147 between 173973 and 174972 with 100% identity.	0.00799015830360735
4530_at	YHR011W	DIA4	YHR011W Seryl-tRNA synthetase	0.00799688534232908
5652_at	YER079W	---	YER079W hypothetical protein	0.00800316780668796
7494_at*	NPL016W	---	non-annotated SAGE orf Found forward in NC_001148 between 297125 and 297292 with 100% identity. See citation Velculescu, V.E., et al. (1997) Characterization of the yeast transcriptome. Cell 8:243-251	0.00800517144010091
4692_f_at*	NGR003C	---	non-annotated SAGE orf Found reverse in NC_001139 between 536199 and 536372 with 100% identity. See citation Velculescu, V.E., et al. (1997) Characterization of the yeast transcriptome. Cell 8:243-251	0.0080080508627299
10510_at	YKR038C	KAE1	YKR038C probable calcium-binding protein	0.00801858971156757
4825_at	YGR170W	PSD2	YGR170W phosphatidylserine decarboxylase located in vacuole or Golgi	0.00802675076843704
9355_at	YMR261C	TPS3	YMR261C 115 kD regulatory subunit of trehalose-6-phosphate synthase/phosphatase complex	0.00806374022140239
8064_at*	NOR060C	---	non-annotated SAGE orf Found reverse in NC_001147 between 836569 and 836709 with 100% identity. See citation Velculescu, V.E., et al. (1997) Characterization of the yeast transcriptome. Cell 8:243-251	0.00807824470311732
8616_at	YOL082W	ATG19	YOL082W similarity to YOL083w	0.00807873575342554
10017_at	YLR302C	---	YLR302C questionable ORF	0.00812371980390508
7907_at	YPL163C	SVS1	YPL163C Serine and threonine rich protein.	0.00814816859198242
9394_at	YMR212C	EFR3	YMR212C weak similarity to myosins	0.00816981981546021
9149_at	YNL290W	RFC3	YNL290W Subunit 3 of Replication Factor C; homologous to human RFC 36 kDa subunit	0.008171664621999
3432_f_at	YDRCDELTA5	---	YDRCDELTA5 Ty2 LTR	0.00817221074745682
9087_at	YNL216W	RAP1	YNL216W repressor activator protein	0.00819006880957526
3673_f_at	YMRCDELTA10	---	YMRCDELTA10 Ty1 LTR	0.00820053148035351
8550_at	YOL012C	HTZ1	YOL012C An evolutionarily conserved member of the histone H2A F/Z family of histone variants	0.00820432345030532
3981_at*	Q0350	SCEI	probable mRNA maturase in 21S rRNA intron Found forward in NC_001224 between 61193 and 61729 with 100% identity.	0.008205084544511
9910_at	YLR419W	---	YLR419W similarity to helicases	0.0082067863230744
5071_at	YGL080W	---	YGL080W strong similarity to C.elegans R07E5.13 protein	0.00820855532985631
7729_at	YPR022C	---	YPR022C weak similarity to fruit fly dorsal protein and Snf5p	0.00824315974702662
6749_at*	NCR022W	---	non-annotated SAGE orf Found forward in NC_001135 between 265724 and 265873 with 100% identity. See citation Velculescu, V.E., et al. (1997) Characterization of the yeast transcriptome. Cell 8:243-251	0.00830072702422054
5643_at	YER070W	RNR1	YER070W ribonucleotide reductase	0.00830561476589831
9817_at*	NLR046C	---	non-annotated SAGE orf Found reverse in NC_001144 between 460511 and 460774 with 100% identity. See citation Velculescu, V.E., et al. (1997) Characterization of the yeast transcriptome. Cell 8:243-251	0.00831475202052566
7631_at	YPR101W	SNT309	YPR101W splicing factor	0.00834322034368235
6335_at	YDR144C	MKC7	YDR144C aspartyl protease related to Yap3p	0.00834502606844902
10247_at	YLR083C	EMP70	YLR083C integral membrane protein; p24a protein	0.00837045786483493
4344_at	YHR184W	SSP1	YHR184W Involved in the control of meiotic nuclear divisions and spore formation	0.00837077610314975
7601_at	YPR157W	---	YPR157W strong similarity to YGR141w	0.00837974883333795
2242_s_at*	gFR03_2	FAB1	Saccharomyces cerevisiae chromosome VI, complete chromosome sequence. Found forward in NC_001138 between 186470 and 187469 with 100% identity.	0.0084082741894995
3085_s_at*	gJR11_3	TOR1	Saccharomyces cerevisiae chromosome X, complete chromosome sequence. Found forward in NC_001142 between 560997 and 561996 with 100% identity.	0.00842236216607424
3313_f_at	YERWDELTA22	---	YERWDELTA22 Ty1 LTR	0.00843711780554023
3516_f_at	YBRWDELTA12	---	YBRWDELTA12 Ty1 LTR	0.00843874423525409
4816_at	YGR206W	MVB12	YGR206W similarity to Xenopus transcription factor Oct-1.17	0.00845451138217157
2488_at*	gBR09_0	---	Saccharomyces cerevisiae chromosome II, complete chromosome sequence. Found forward in NC_001134 between 637162 and 638161 with 100% identity.	0.00848945109803916
4185_at	YIL079C	AIR1	YIL079C strong similarity to hypothetical protein YDL175c	0.0085158987093509
4901_at	YGR111W	---	YGR111W weak similarity to mosquito carboxylesterase	0.00851844523622309
8401_at	YOR154W	---	YOR154W similarity to hypothetical A. thaliana proteins F19G10.15 and T19F06.21	0.00854112331896284
4209_at	YIL101C	XBP1	YIL101C DNA-binding transcriptional repressor	0.00855433042258168
6792_s_at*	YCR097W_ex2	HMRA1	YCR097W Homeobox-domain containing protein which, together with alpha2, represses transcription of haploid-specific genes in diploid cells	0.00855480921328542
6887_at	YCR010C	ADY2	YCR010C strong similarity to Y.lipolytica GPR1 protein and Fun34p	0.00855549365811812
9745_at	YML099C	ARG81	YML099C zinc-finger transcription factor of the Zn(2)-Cys(6) binuclear cluster domain type	0.0085653750390006
6914_at	YCL011C	GBP2	YCL011C Protein with RNA recognition motifs	0.0085783127441045
10001_at	YLR332W	MID2	YLR332W Protein required for mating	0.00861907667436904
5517_at*	NEL004C	---	non-annotated SAGE orf Found reverse in NC_001137 between 122338 and 122532 with 100% identity. See citation Velculescu, V.E., et al. (1997) Characterization of the yeast transcriptome. Cell 8:243-251	0.0086201250372559
11052_at	YJL016W	---	YJL016W weak similarity to hypothetical protein YNL278w and YLR187w	0.00864458368917407
3742_f_at	YLRWDELTA14	---	YLRWDELTA14 Ty1 LTR	0.00866028681372959
5372_at	YFL014W	HSP12	YFL014W 12 kDa heat shock protein	0.00867364638218075
5166_at	YGL169W	SUA5	YGL169W Protein involved in translation initiation	0.008697986138395
6056_at	YDR405W	MRP20	YDR405W 263-amino acid mitochondrial ribosomal large subunit protein; similar to L23 family of ribosomal proteins	0.0086994098401305
2124_s_at*	gHR04_8	TRA1	Saccharomyces cerevisiae chromosome VIII, complete chromosome sequence. Found forward in NC_001140 between 307647 and 308646 with 100% identity.	0.00870544231595964
6290_at	YDR188W	CCT6	YDR188W Cytoplasmic chaperonin of the Cct ring complex (previously called TCP1 or TRiC), distantly related to Tcp1p and to Hsp60	0.00871245941177775
7407_at	YBL045C	COR1	YBL045C 44 kDa core protein of yeast coenzyme QH2 cytochrome c reductase	0.00871348157008615
10621_at	YKL031W	---	YKL031W hypothetical protein	0.00872581373032037
5920_at	YDR541C	---	YDR541C similarity to dihydroflavonol-4-reductases	0.00874084388836753
10620_at	YKL032C	IXR1	YKL032C intrastrand crosslink recognition protein	0.0087514764972313
7937_at	YPL178W	CBC2	YPL178W Small subunit of nuclear cap-binding protein complex	0.00877324889149788
9728_at	YML071C	COG8	YML071C hypothetical protein	0.00878761218797002
9758_at	YML127W	RSC9	YML127W weak similarity to Los1p	0.00878779483624794
4942_at	YGR061C	ADE6	YGR061C 5'-phosphoribosylformyl glycinamidine synthetase	0.00878876148346253
8147_s_at	YOR394W	---	YOR394W strong similarity to members of the Srp1p/Tip1p family	0.00881524040254511
7749_at	YPL004C	LSP1	YPL004C strong similarity to YGR086c	0.00882470205533703
3734_s_at*	YLR466W_0	YRF1-1 /// YRF1-2 /// YRF	YLR466W strong similarity to subtelomeric encoded proteins	0.00884091424778653
6206_at	YDR286C	---	YDR286C hypothetical protein	0.00884842205796385
5008_at	YGL009C	LEU1	YGL009C isopropylmalate isomerase	0.00890671794760354
6624_at	YDL151C	BUD30	YDL151C questionable ORF	0.008912986995551
9389_at	YMR251W	GTO3	YMR251W strong similarity to YKR076w and YGR154c	0.00892785875241201
2836_g_at*	gLR09_1	FKS1	Saccharomyces cerevisiae chromosome XII, complete chromosome sequence. Found forward in NC_001144 between 809817 and 810816 with 100% identity.	0.00894367332576263
6659_at	YDL161W	ENT1	YDL161W strong similarity to hypothetical protein YLR206w and to human KIAA0171 protein	0.00894455812401122
10477_g_at*	YKR096W	---	YKR096W similarity to mitochondrial aldehyde dehydrogenase Ald1p	0.00895138163570587
7423_at	YBL074C	AAR2	YBL074C splices pre mRNA of the MATa1 cistron	0.00897920647939947
10227_at	YLR108C	---	YLR108C strong similarity to YDR132c	0.00899531676369499
6465_at	YDR004W	RAD57	YDR004W RecA homolog (similar to DMC1, RAD51, and RAD55), interacts with Rad 55p by two-hybrid analysis	0.00901451120560253
6652_at	YDL168W	SFA1	YDL168W Long-chain alcohol dehydrogenase (glutathione-dependent formaldehyde dehydrogenase)	0.00905360691173228
7030_at*	NBR039W	---	non-annotated SAGE orf Found forward in NC_001134 between 592832 and 593005 with 100% identity. See citation Velculescu, V.E., et al. (1997) Characterization of the yeast transcriptome. Cell 8:243-251	0.00906427897793748
4155_at	YIL062C	ARC15	YIL062C Arp Complex Subunit	0.00911717067119931
5202_at	YGL177W	---	YGL177W questionable ORF	0.0091269800955259
5623_at*	YER093C-A_ex2	---	YER093C-A similarity to hypothetical protein YBL059w	0.00913834294271772
6605_at*	YDL125C_ex2	HNT1	YDL125C Yeast member of the Histidine Triad protein family (HIT)	0.0091423768072173
5845_at*	NDR138C	---	non-annotated SAGE orf Found reverse in NC_001136 between 1204280 and 1204438 with 100% identity. See citation Velculescu, V.E., et al. (1997) Characterization of the yeast transcriptome. Cell 8:243-251	0.00914330747880858
10758_at	YKL161C	---	YKL161C probable serine/threonine-specific protein kinase (EC 2.7.1.-)	0.00915152350344642
8278_at	YOR257W	CDC31	YOR257W calcium-binding protein component of spindle pole bodies, localizes to half-bridges and interacts with KAR1	0.00915196014944652
10978_at	YJR049C	UTR1	YJR049C Associated with ferric reductase	0.00916423064059323
9663_at	YML006C	GIS4	YML006C hypothetical protein	0.00918122818718622
6013_at	YDR454C	GUK1	YDR454C guanylate kinase	0.00922118721286632
5931_at*	NDR018W	---	non-annotated SAGE orf Found forward in NC_001136 between 578355 and 578501 with 100% identity. See citation Velculescu, V.E., et al. (1997) Characterization of the yeast transcriptome. Cell 8:243-251	0.00923059342109491
2459_at*	gBL05_0	PDR3	Saccharomyces cerevisiae chromosome II, complete chromosome sequence. Found forward in NC_001134 between 220363 and 221362 with 100% identity.	0.00923601172388735
7068_at	YBR295W	PCA1	YBR295W Putative P-type Cu(2+)-transporting ATPase	0.00923663979261511
2498_s_at*	gPR12_4	CSR2	Saccharomyces cerevisiae chromosome XVI, complete chromosome sequence. Found forward in NC_001148 between 628964 and 629963 with 100% identity.	0.00924949387135923
3773_f_at*	YLRCTY1-1_5	---	YLRCTY1-1 Full length Ty1	0.00925351750024276
9407_at*	YMR225C_ex2	MRPL44	YMR225C Mitochondrial ribosomal protein MRPL44 (YmL44)	0.00925624992858493
6304_at	YDR158W	HOM2	YDR158W aspartic beta semi-aldehyde dehydrogenase	0.00925786560212017
10485_at	YKR104W	---	YKR104W similarity to multidrug resistance proteins	0.00927665799454527
4899_at	YGR109C	CLB6	YGR109C B-type cyclin	0.0092858660138019
5175_at	YGL160W	---	YGL160W similarity to hypothetical protein YLR047c and Fre2p	0.00929104158376786
3840_f_at	TS(AGA)J	---	TS(AGA)J tRNA-Ser	0.0093013314207378
9873_at*	YLR426W_ex2	---	YLR426W weak similarity to 3-oxoacyl-[acyl-carrier-protein] reductase from E. coli	0.00930826807458842
9068_at	YNL191W	---	YNL191W similarity to Synechocystis hypothetical protein	0.00932312160651307
5580_at	YER140W	---	YER140W hypothetical protein	0.00933284353015594
7013_at*	NBL020C	---	non-annotated SAGE orf Found reverse in NC_001134 between 101183 and 101410 with 100% identity. See citation Velculescu, V.E., et al. (1997) Characterization of the yeast transcriptome. Cell 8:243-251	0.00935052883704087
8411_at	YOR164C	---	YOR164C hypothetical protein	0.00936826258680103
5234_at	YGL234W	ADE5	7	YGL234W glycinamide ribotide synthetase and aminoimidazole ribotide synthetase	0.00942476598783589
8184_at	YOR340C	RPA43	YOR340C DNA-dependent RNA polymerase I subunit A43	0.00945360933157542
4122_at	YIL005W	EPS1	YIL005W similarity to protein disulfide isomerases	0.00946662608110288
10098_at	YLR250W	SSP120	YLR250W secretory protein	0.00948962401333459
8357_at	YOR200W	---	YOR200W questionable ORF	0.00950299969814437
10346_at	YLR004C	---	YLR004C similarity to allantoate transport protein	0.0095123077545346
4318_at	YHR205W	SCH9	YHR205W cAMP-dependent protein kinase homolog, suppressor of cdc25ts	0.00953464219144248
9811_at*	NLR020C	---	non-annotated SAGE orf Found reverse in NC_001144 between 315877 and 316053 with 100% identity. See citation Velculescu, V.E., et al. (1997) Characterization of the yeast transcriptome. Cell 8:243-251	0.0095467471922168
9129_at	YNL265C_ex2	IST1	YNL265C similarity to human protein KIAA0174	0.00955895402206824
10708_at	YKL121W	---	YKL121W strong similarity to YMR102c	0.00956876615656397
10664_at*	YKL076C	PSY1	YKL076C questionable ORF	0.00957787911297475
4617_at*	NGL030C	---	non-annotated SAGE orf Found reverse in NC_001139 between 139723 and 139965 with 100% identity. See citation Velculescu, V.E., et al. (1997) Characterization of the yeast transcriptome. Cell 8:243-251	0.00958025115165753
6876_at	YCL002C	---	YCL002C strong similarity to Saccharomyces pastorianus hypothetical protein LgYCL002c	0.00958616964925335
5138_at	YGL151W	NUT1	YGL151W negative regulator of URS2 of the HO promoter	0.00960622731585145
3794_f_at	TS(AGA)L	---	TS(AGA)L tRNA-Ser	0.0096382798886555
2658_at*	gOR07_5	---	Saccharomyces cerevisiae chromosome XV, complete chromosome sequence. Found forward in NC_001147 between 860642 and 861641 with 100% identity.	0.00964755667013243
3424_f_at*	YDRCTY1-3_4	---	YDRCTY1-3 Full length Ty1	0.00965234278054529
5630_at	YER099C	PRS2	YER099C ribose-phosphate pyrophosphokinase 2	0.00965622912687936
8204_at	YOR360C	PDE2	YOR360C low-Km (high-affinity) cAMP phosphodiesterase	0.00970271847101883
7716_at	YPR051W	MAK3	YPR051W N-acetyltransferase	0.00970559828350373
6289_at	YDR187C	---	YDR187C questionable ORF	0.00975070367063987
3501_f_at	YBLWDELTA4	---	YBLWDELTA4 Ty2 LTR	0.00975275909268575
9065_at	YNL194C	---	YNL194C strong similarity to YDL222c and similarity to Sur7p	0.00975534300778024
5192_at	YGL188C	---	YGL188C hypothetical protein	0.00977262700232715
4930_at	YGR094W	VAS1	YGR094W mitochondrial and cytoplasmic valyl-tRNA synthetase	0.00977628993764252
3512_f_at	YBLWTY1-1_4	---	YBLWTY1-1 Full length Ty1	0.00980867825376497
6073_at	YDR376W	ARH1	YDR376W adrenodoxin oxidoreductase homolog	0.00981329502349909
9805_at*	NLR078C	---	non-annotated SAGE orf Found reverse in NC_001144 between 576670 and 576804 with 100% identity. See citation Velculescu, V.E., et al. (1997) Characterization of the yeast transcriptome. Cell 8:243-251	0.00981768784152276
2625_at*	gOR03_0	---	Saccharomyces cerevisiae chromosome XV, complete chromosome sequence. Found forward in NC_001147 between 346694 and 347693 with 100% identity.	0.00983672399076414
3788_f_at*	TY1B_B_LR4_2	---	Saccharomyces cerevisiae chromosome XII, complete chromosome sequence. Found forward in NC_001144 between 654177 and 656387 with 100% identity.	0.00984371023029572
6971_at*	NBR056W	---	non-annotated SAGE orf Found forward in NC_001134 between 697768 and 697947 with 100% identity. See citation Velculescu, V.E., et al. (1997) Characterization of the yeast transcriptome. Cell 8:243-251	0.00984443781980364
7474_at	SNR51	---	SNR51 snRNA	0.00985521395840553
5769_at	YEL065W	SIT1	YEL065W probably multidrug resistance protein	0.00986073684203661
10593_at	YKL014C	URB1	YKL014C hypothetical protein	0.0098688722980204
9422_at	YMR195W	ICY1	YMR195W similarity to YPL250c	0.00987003267536013
9987_at	YLR318W	EST2	YLR318W 103 kD basic protein, catalytic subunit of telomerase	0.0098891727796281
10984_at	YJR055W	HIT1	YJR055W Protein required for growth at high temperature	0.00990929026725227
3199_f_at	YHLCDELTA1	---	YHLCDELTA1 Ty1 LTR	0.00991114364693026
7148_at	YBR192W	RIM2	YBR192W Probable carrier protein, mitochondrial	0.0099234416844994
5886_at*	NDR107W	---	non-annotated SAGE orf Found forward in NC_001136 between 1022638 and 1022775 with 100% identity. See citation Velculescu, V.E., et al. (1997) Characterization of the yeast transcriptome. Cell 8:243-251	0.0099489005943137
9854_at	YLR450W	HMG2	YLR450W 3-hydroxy-3-methylglutaryl-coenzyme A (HMG-CoA) reductase isozyme	0.00996135223638395
5765_at	YEL025C	---	YEL025C hypothetical protein	0.00997373666308282
8115_f_at*	NOR009W	---	non-annotated SAGE orf Found forward in NC_001147 between 464469 and 464630 with 100% identity. See citation Velculescu, V.E., et al. (1997) Characterization of the yeast transcriptome. Cell 8:243-251	0.00997832928125172
7055_f_at*	NBR041W	---	non-annotated SAGE orf Found forward in NC_001134 between 592971 and 593117 with 100% identity. See citation Velculescu, V.E., et al. (1997) Characterization of the yeast transcriptome. Cell 8:243-251	0.00998079883825195
8343_at	YOR187W	TUF1	YOR187W Translation elongation factor Tu, mitochondrial	0.0099942915923155
10950_at	YJR066W	TOR1	YJR066W phosphatidylinositol kinase homolog	0.0100090669528834
5958_at	YDR489W	SLD5	YDR489W hypothetical protein	0.0100403289550412
4216_at	YIL140W	AXL2	YIL140W localizes to the plasma membrane	0.0100877023364869
8921_s_at*	YNL067W	RPL9A /// RPL9B	YNL067W Ribosomal protein L9B (L8B) (rp24) (YL11)	0.0100948364876992
7788_at	YPL055C	LGE1	YPL055C hypothetical protein	0.0101412703321162
6614_at	YDL117W	CYK3	YDL117W similarity to hypothetical S. pombe protein	0.0101872819095674
2322_at*	gDR12_2	SWR1	Saccharomyces cerevisiae chromosome IV, complete chromosome sequence. Found forward in NC_001136 between 1135751 and 1136750 with 100% identity.	0.0102117619385968
9086_at	YNL217W	---	YNL217W weak similarity to E.coli bis(5'-nucleosyl)-tetraphosphatase	0.0102120828104284
5200_at	YGL180W	ATG1	YGL180W Protein kinase	0.0102400224118025
3439_f_at	TQ(UUG)D2	---	TQ(UUG)D2 tRNA-Gln	0.0102772672702391
3574_f_at	TA(UGC)O	---	TA(UGC)O tRNA-Ala	0.0102796056194117
7088_at	YBR270C	---	YBR270C Probable ATP/GTP-binding protein	0.0102892322985955
3838_s_at	TM(CAU)J3	---	TM(CAU)J3 tRNA-Met	0.0103252892496889
4770_at	YGR250C	---	YGR250C weak similarity to human cleavage stimulation factor 64K chain	0.0103629947264485
8650_at	YOL093W	TRM10	YOL093W similarity to C.elegans hypothetical protein F25H8.1	0.0103712733540075
4178_at	YIL088C	AVT7	YIL088C weak similarity to A.thaliana aminoacid permease AAP4	0.0103754745371594
11081_at	YJL076W	NET1	YJL076W Establishes Silent omatin; homolog of TOF2	0.0103782768569772
7817_at	YPL072W	UBP16	YPL072W encodes putative deubiquitinating enzyme	0.0103811336064714
6927_at	YCL049C	---	YCL049C hypothetical protein	0.0103837016381693
10103_at	YLR211C	---	YLR211C hypothetical protein	0.0103962044744903
9681_at	YML029W	USA1	YML029W hypothetical protein	0.0104021572225085
7975_at	YPL229W	---	YPL229W weak similarity to YMR181c	0.0104148420760285
3709_f_at	TE(UUC)M	---	TE(UUC)M tRNA-Glu	0.0104368949602843
3728_f_at*	TY2B_LR2_ex2_3	---	Saccharomyces cerevisiae chromosome XII, complete chromosome sequence. Found reverse in NC_001144 between 976606 and 980109 with 100% identity.	0.0104765687590800
3348_f_at	YERCDELTA19	---	YERCDELTA19 Ty1 LTR	0.0104845049234517
3605_f_at	YORWDELTA12	---	YORWDELTA12 Ty1 LTR	0.0104845394414747
7732_at	YPR025C	CCL1	YPR025C novel cyclin gene; encodes subunits of TFIIK, a subcomplex of transcription factor TFIIH	0.0104921488499845
6733_at*	NCR009C	---	non-annotated SAGE orf Found reverse in NC_001135 between 162307 and 162573 with 100% identity. See citation Velculescu, V.E., et al. (1997) Characterization of the yeast transcriptome. Cell 8:243-251	0.0104958456976781
7333_at	YBR020W	GAL1	YBR020W galactokinase	0.0105282992088537
5252_at*	YGL259W	YPS5	YGL259W GPI-anchored aspartic protease	0.0105317091887267
4246_at	YIL155C	GUT2	YIL155C glycerol-3-phosphate dehydrogenase, mitochondrial	0.0105735703467639
9429_at	YMR202W	ERG2	YMR202W C-8 sterol isomerase	0.0105748384558784
6637_at	YDL138W	RGT2	YDL138W suppressor of snf3 mutant	0.0105786230568570
4210_at	YIL100W	---	YIL100W similarity to mouse Gcap1 protein and fruit fly Bkm-like sex-determining region hypothetical protein CS314	0.0105885943866219
11298_at	YAR042W	SWH1	YAR042W ankyrin repeat	0.0105957524672808
4822_at	YGR167W	CLC1	YGR167W Clathrin light chain	0.0106144530501147
9608_at	YMR031C	---	YMR031C similarity to YKL050c and human restin	0.0106321880803368
6485_at	YDL022W	GPD1	YDL022W glycerol-3-phosphate dehydrogenase	0.0106443340596094
8242_at	YOR307C	SLY41	YOR307C homolog of chloroplast phosphate transporter	0.0106545797546034
7017_at*	NBR001C	---	non-annotated SAGE orf Found reverse in NC_001134 between 241413 and 241568 with 100% identity. See citation Velculescu, V.E., et al. (1997) Characterization of the yeast transcriptome. Cell 8:243-251	0.0106675958369281
10466_at	YKR087C	OMA1	YKR087C similarity to hypothetical Myxococcus xanthus protein	0.0106797974140137
5665_at	YER053C	PIC2	YER053C strong similarity to mitochondrial phosphate carrier protein	0.0106938321345912
9552_at	YMR110C	HFD1	YMR110C similarity to aldehyde dehydrogenase	0.0107115305805514
7688_at	YPR068C	HOS1	YPR068C Protein with similarity to Hda1p, Rpd3p, Hos2p, and Hos3p	0.0107219580260185
6124_at	YDR338C	---	YDR338C similarity to Erc1p	0.0107280702865589
10479_at	YKR098C	UBP11	YKR098C Ubiquitin-specific protease	0.0107368585707492
8386_at	YOR184W	SER1	YOR184W phosphoserine transaminase	0.0107519224149755
5631_at	YER100W	UBC6	YER100W ubiquitin-conjugating enzyme	0.0107541710766402
6155_at	YDR323C	PEP7	YDR323C cytosolic and peripheral membrane protein with three zinc fingers; cysteine rich regions of amino acids are essential for function	0.0107545201293099
10670_at	YKL114C	APN1	YKL114C major apurinic/apyrimidinic endonuclease/3'-repair diesterase	0.0107682355548242
4525_at	YHR007C	ERG11	YHR007C cytochrome P450 lanosterol 14a-demethylase	0.0107791602201501
2499_s_at*	gPR12_5	CSR2	Saccharomyces cerevisiae chromosome XVI, complete chromosome sequence. Found forward in NC_001148 between 629964 and 630740 with 100% identity.	0.0107880596313422
8434_at	YOR097C	---	YOR097C hypothetical protein	0.0107988629394957
7646_at	YPR114W	---	YPR114W similarity to YJR116w	0.0108101890455825
3779_f_at*	TY1B_LR3_ex2_3	---	Saccharomyces cerevisiae chromosome XII, complete chromosome sequence. Found forward in NC_001144 between 594749 and 598706 with 100% identity.	0.0108548627804030
4870_at	YGR125W	---	YGR125W similarity to S.pombe hypothetical protein SPAC24H6.11c	0.0108618208992486
7739_at	YPR031W	NTO1	YPR031W similarity to human zinc-finger protein BR140	0.0108739710247481
9196_s_at	YNL335W	---	YNL335W similarity to M.verrucaria cyanamide hydratase, identical to hypothetical protein YFL061w	0.0108750139641207
9015_at	YNL153C	GIM3	YNL153C Putative homolog of subunit 4 of bovine prefoldin, a chaperone comprised of six subunits	0.0109243139619582
8574_at	YOL033W	MSE1	YOL033W Mitochondrial glutamyl-tRNA synthetase	0.0109270390313857
7796_at	YPL047W	SGF11	YPL047W hypothetical protein	0.0109275036638668
6969_at*	NBR051C	---	non-annotated SAGE orf Found reverse in NC_001134 between 681366 and 681578 with 100% identity. See citation Velculescu, V.E., et al. (1997) Characterization of the yeast transcriptome. Cell 8:243-251	0.0109280080809761
10013_at	YLR298C	YHC1	YLR298C U1 snRNP protein required for pre-mRNA splicing	0.0109425895903959
3084_s_at*	gJR11_2	TOR1	Saccharomyces cerevisiae chromosome X, complete chromosome sequence. Found forward in NC_001142 between 559997 and 560996 with 100% identity.	0.0109547459006117
7155_at	YBR199W	KTR4	YBR199W Putative alpha-1,2-mannosyltransferase	0.0109751084504400
2463_s_at*	gBL05_8	UTP20	Saccharomyces cerevisiae chromosome II, complete chromosome sequence. Found forward in NC_001134 between 228363 and 229362 with 100% identity.	0.0109773156505446
9522_at	YMR123W	PKR1	YMR123W resistance against Pichia farinosa killer toxin (SMK toxin) when expressed by a multi copy plasmid	0.0109946663300369
4594_at*	NGR108W	---	non-annotated SAGE orf Found forward in NC_001139 between 965707 and 965874 with 100% identity. See citation Velculescu, V.E., et al. (1997) Characterization of the yeast transcriptome. Cell 8:243-251	0.0110311247768012
7190_i_at*	YBR189W_ex2	RPS9B	YBR189W Ribosomal protein S9B (S13) (rp21) (YS11)	0.0110379020038580
9450_at	YMR180C	CTL1	YMR180C similarity to YPL228w	0.0110576795657118
9700_at*	YML056C_ex1	IMD4	YML056C strong similarity to IMP dehydrogenases	0.0110730365425389
9542_at	YMR100W	MUB1	YMR100W Homolog of samB gene of Aspergillus nidulans (deletion of samB results in mislocalization of septa	0.0110735294724018
8909_at	YNL032W	SIW14	YNL032W Tyrosine phosphatase	0.0110767693932964
9224_at*	NMR047C	---	non-annotated SAGE orf Found reverse in NC_001145 between 623382 and 623516 with 100% identity. See citation Velculescu, V.E., et al. (1997) Characterization of the yeast transcriptome. Cell 8:243-251	0.0110771205841539
7558_at*	NPR019W	---	non-annotated SAGE orf Found forward in NC_001148 between 744172 and 744384 with 100% identity. See citation Velculescu, V.E., et al. (1997) Characterization of the yeast transcriptome. Cell 8:243-251	0.0110777263090237
2102_s_at*	gHL01_2	ECM29	Saccharomyces cerevisiae chromosome VIII, complete chromosome sequence. Found forward in NC_001140 between 41533 and 42532 with 100% identity.	0.0111104392220101
6374_at	YDR094W	---	YDR094W questionable ORF	0.0111267554619882
3802_f_at	YLRWSIGMA2	---	YLRWSIGMA2 Ty3 LTR	0.0111375729120927
11408_f_at*	gHR08_4	---	Saccharomyces cerevisiae chromosome VIII, complete chromosome sequence. Found forward in NC_001140 between 547488 and 548487 with 100% identity.	0.0111387980454212
7357_at	YBL004W	UTP20	YBL004W weak similarity to Papaya ringspot virus polyprotein	0.0111397220916613
5768_at	YEL022W	GEA2	YEL022W ARF GTP/GDP exchange factor	0.0111440537721180
7103_at	YBR238C	---	YBR238C strong similarity to general chromatin factor Spt16p	0.0111655781550187
4258_at	YIL143C	SSL2	YIL143C DNA helicase homolog; homolog of human XPBC, ERCC3	0.0111934735882279
7530_s_at*	NPR082W	---	non-annotated SAGE orf Found forward in NC_001148 between 880290 and 880439 with 100% identity. See citation Velculescu, V.E., et al. (1997) Characterization of the yeast transcriptome. Cell 8:243-251	0.0112025174327579
5011_at	YGL006W	PMC1	YGL006W putative vacuolar Ca2+ ATPase	0.0112267335624543
7564_at	YPR166C	MRP2	YPR166C 14 kDa mitochondrial ribosomal protein; homologous to E. coli S14 protein	0.0112348515431632
6612_at	YDL119C	---	YDL119C similarity to bovine Graves disease carrier protein	0.0112622580021491
10614_at	YKL038W	RGT1	YKL038W transcriptional repressor and activator	0.0112796720567877
9139_at	YNL255C	GIS2	YNL255C strong similarity to nucleic acid-binding proteins	0.0112818891969353
5443_g_at*	NER037W	---	non-annotated SAGE orf Found forward in NC_001137 between 422493 and 422669 with 100% identity. See citation Velculescu, V.E., et al. (1997) Characterization of the yeast transcriptome. Cell 8:243-251	0.0112996332602288
8589_at	YOL018C	TLG2	YOL018C tSNARE that affects a Late Golgi compartment	0.0113013906596437
6590_at	YDL096C	OPI6	YDL096C questionable ORF	0.0113080994568407
2287_at*	gER03_3	---	Saccharomyces cerevisiae chromosome V, complete chromosome sequence. Found forward in NC_001137 between 428685 and 429684 with 100% identity.	0.0113305131495004
3454_s_at	TN(GUU)C	---	TN(GUU)C tRNA-Asn	0.0113652437934356
6631_at	YDL144C	---	YDL144C hypothetical protein	0.0113662986004424
3579_f_at*	TY2B_OR2_ex2_3	---	Saccharomyces cerevisiae chromosome XV, complete chromosome sequence. Found forward in NC_001147 between 971863 and 975882 with 100% identity.	0.0113822149823710
6376_at	YDR096W	GIS1	YDR096W putative zinc finger protein	0.0113899673591027
9757_at	YML128C	MSC1	YML128C C-terminal part starting with aa 262 cause growth inhibition when overexpressed	0.0113978070133710
6512_at	YDL040C	NAT1	YDL040C N-terminal acetyltransferase	0.0114268303780606
6629_at	YDL146W	LDB17	YDL146W weak similarity to Orc3p	0.0114641784915473
11259_at	YJL213W	---	YJL213W similarity to Methanobacterium aryldialkylphosphatase related protein	0.0114730239584182
2294_f_at*	gER04_4	---	Saccharomyces cerevisiae chromosome V, complete chromosome sequence. Found forward in NC_001137 between 446412 and 447411 with 100% identity.	0.0114764726802554
9683_at	YML027W	YOX1	YML027W Homeobox-domain containing protein	0.0114931986311508
3461_f_at	YCRWDELTA10	---	YCRWDELTA10 Ty1 LTR	0.011526742813989
6385_at	YDR105C	TMS1	YDR105C similarity to mouse hypothetical protein	0.0115334303812121
11227_at	YJL199C	MBB1	YJL199C hypothetical protein	0.0115342338126461
7022_at*	NBR017W	---	non-annotated SAGE orf Found forward in NC_001134 between 391411 and 391557 with 100% identity. See citation Velculescu, V.E., et al. (1997) Characterization of the yeast transcriptome. Cell 8:243-251	0.0115382038226305
7289_at	YBR066C	NRG2	YBR066C Probable Zn-finger protein	0.0115455552535149
7531_at*	NPR087W	---	non-annotated SAGE orf Found forward in NC_001148 between 883373 and 883558 with 100% identity. See citation Velculescu, V.E., et al. (1997) Characterization of the yeast transcriptome. Cell 8:243-251	0.0115819908634475
8787_at	YNR032C-A	HUB1	YNR032C-A hypothetical protein identified by SAGE	0.0116004778053298
7462_at	YBL080C	PET112	YBL080C 62-kDa protein	0.011614738828408
3039_s_at*	gKL01_5	COS9	Saccharomyces cerevisiae chromosome XI, complete chromosome sequence. Found forward in NC_001143 between 14592 and 15208 with 100% identity.	0.0116663053956141
5065_at	YGL042C	---	YGL042C questionable ORF	0.0116722366892130
9984_at	YLR360W	VPS38	YLR360W protein involved in vacuolar sorting	0.0117255548835576
9779_at*	NLR076W	---	non-annotated SAGE orf Found forward in NC_001144 between 514745 and 514888 with 100% identity. See citation Velculescu, V.E., et al. (1997) Characterization of the yeast transcriptome. Cell 8:243-251	0.0117332605810730
7502_at*	NPR046W	---	non-annotated SAGE orf Found forward in NC_001148 between 822144 and 822302 with 100% identity. See citation Velculescu, V.E., et al. (1997) Characterization of the yeast transcriptome. Cell 8:243-251	0.0117350023127640
9933_at	YLR398C	SKI2	YLR398C antiviral protein, putative helicase	0.0117408723575063
2126_s_at*	gHR04_10	TRA1	Saccharomyces cerevisiae chromosome VIII, complete chromosome sequence. Found forward in NC_001140 between 309647 and 310646 with 100% identity.	0.0117624496408885
3397_f_at	TG(CCC)D	---	TG(CCC)D tRNA-Gly	0.0117625154429397
10899_at	YJR106W	ECM27	YJR106W ExtraCellular Mutant	0.0117701993832069
9335_at	YMR286W	MRPL33	YMR286W Mitochondrial ribosomal protein MRPL33 (YmL33) (E. coli L30)	0.0118110089374938
7650_at	YPR118W	---	YPR118W similarity to M.jannaschii translation initiation factor, eIF-2B	0.0118167103508715
8160_at*	NOR066C	---	non-annotated SAGE orf Found reverse in NC_001147 between 882274 and 882417 with 100% identity. See citation Velculescu, V.E., et al. (1997) Characterization of the yeast transcriptome. Cell 8:243-251	0.0118210882299599
3751_f_at	YLRCDELTA18	---	YLRCDELTA18 Ty2 LTR	0.0118323960940848
3410_f_at	YDRWTY2-2_5	---	YDRWTY2-2 Full length Ty2	0.0118677166326466
5654_at	YER081W	SER3	YER081W strong similarity to phosphoglycerate dehydrogenases	0.0118765347862956
3080_f_at*	gJR10_5	---	Saccharomyces cerevisiae chromosome X, complete chromosome sequence. Found forward in NC_001142 between 515427 and 515477 with 100% identity.	0.0118812162307069
3922_f_at	YARCDELTA5	---	YARCDELTA5 Ty1 LTR	0.0118929153127271
7520_at*	NPR005C	---	non-annotated SAGE orf Found reverse in NC_001148 between 592171 and 592326 with 100% identity. See citation Velculescu, V.E., et al. (1997) Characterization of the yeast transcriptome. Cell 8:243-251	0.0119473737562944
3697_f_at	YMLCDELTA2	---	YMLCDELTA2 Ty2 LTR	0.0119500348183368
7562_at	YPR164W	MMS1	YPR164W killed in mutagen, sensitive to diepoxybutane and/or mitomycin C	0.0119528886055508
4153_at	YIL064W	---	YIL064W weak similarity to fowlpox virus major core protein	0.0119907892139059
3430_f_at	YDRCTY2-1_5	---	YDRCTY2-1 Full length Ty2	0.0120067816758467
5127_at	YGL115W	SNF4	YGL115W associates with Snf1p	0.0120341104620465
8802_at	YNR044W	AGA1	YNR044W anchorage subunit of a-agglutinin	0.0120439833332318
6066_at	YDR415C	---	YDR415C strong similarity to bacterial leucyl aminopeptidase	0.0120891349681153
6152_at	YDR321W	ASP1	YDR321W Asparaginase I, intracellular isozyme	0.0121213082385778
4760_at	YGR240C	PFK1	YGR240C phosphofructokinase alpha subunit	0.0121394404732654
9164_at	YNL320W	---	YNL320W strong similarity to S.pombe Bem46 protein	0.0121415469849123
5360_at	YFR018C	---	YFR018C similarity to human glutaminyl-peptide cyclotransferase	0.0121427879591077
6268_at	YDR211W	GCD6	YDR211W Translation initiation factor eIF-2B epsilon subunit	0.0121483504276712
10581_at	YKL026C	GPX1	YKL026C strong similarity to glutathione peroxidase	0.0121563400480820
3257_f_at	YGRWSIGMA6	---	YGRWSIGMA6 Ty3 LTR	0.0122033356311108
7136_at	YBR226C	---	YBR226C questionable ORF	0.0122282628758827
10398_at*	NKR008W	---	non-annotated SAGE orf Found forward in NC_001143 between 533255 and 533518 with 100% identity. See citation Velculescu, V.E., et al. (1997) Characterization of the yeast transcriptome. Cell 8:243-251	0.0122425702712542
5105_at	YGL092W	NUP145	YGL092W Nuclear pore complex protein with GLFG motif	0.0122427262143199
3761_f_at	YLRWDELTA22	---	YLRWDELTA22 Ty2 LTR	0.0122621094243287
8010_i_at	YPL240C	HSP82	YPL240C heat shock protein	0.0122666599040087
9056_at	YNL203C	---	YNL203C weak similarity to B.subtilis CDP-diacylglycerol--serine O-phosphatidyltransferase	0.0122694408681681
7459_s_at*	YBL083C	ALG3	YBL083C questionable ORF	0.0122887018463030
8035_at	YPL260W	---	YPL260W hypothetical protein	0.0122927758794923
2277_at*	gEL02_1	---	Saccharomyces cerevisiae chromosome V, complete chromosome sequence. Found forward in NC_001137 between 110004 and 111003 with 100% identity.	0.0123010201002293
10761_at	YKL205W	LOS1	YKL205W nuclear protein LOS1	0.0123029393457102
9955_at	YLR374C	---	YLR374C questionable ORF	0.0123353282761742
8895_at	YNL047C	SLM2	YNL047C similarity to probable transcription factor Ask10p and hypothetical protein YPR115w, and strong similarity to hypothetical protein YIL105c	0.0123367154014827
10072_at	YLR267W	---	YLR267W Bypass of PAM1	0.0123388625625970
9934_at	YLR399C	BDF1	YLR399C Bdf1p contains two bromodomains, localizes to the nucleus and to chomosomes in spread meiotic nuclei but is excluded from the nucleolus	0.0123445546860452
5497_at	YER014c-a_ex2	BUD25	YER014c-a questionable ORF	0.0123476339704359
4535_at	YHR016C_ex2	YSC84	YHR016C SH3 domain in C-terminus	0.0123511150340290
10497_at	YKR072C	SIS2	YKR072C sit4 suppressor	0.0123512991258156
10887_at	YJR139C	HOM6	YJR139C Homoserine dehydrogenase (L-homoserine:NADP oxidoreductase)	0.0123629449495547
10082_at*	YLR235C	---	YLR235C questionable ORF	0.0123849364484877
7433_at	YBL063W	KIP1	YBL063W kinesin related protein	0.0124496446455607
3498_f_at	YCLWTY2-1_5	---	YCLWTY2-1 Full length Ty2	0.0124776517538915
9533_at	YMR091C	NPL6	YMR091C nuclear protein localization factor	0.0124853897811488
2128_s_at*	gHR04_12	TRA1	Saccharomyces cerevisiae chromosome VIII, complete chromosome sequence. Found forward in NC_001140 between 311647 and 312646 with 100% identity.	0.0124928014104824
4938_at	YGR057C	LST7	YGR057C Required for amino acid permease transport from the Golgi to the cell surface	0.012519907381818
6808_at	YCR067C	SED4	YCR067C Intracellular transport protein	0.0125588316311355
5727_at	YEL018W	EAF5	YEL018W weak similarity to Rad50p	0.0125888915222789
11144_at	YJL103C	---	YJL103C putative regulatory protein	0.0125968032122577
4943_at	YGR062C	COX18	YGR062C Cytochrome OXidase gene 18	0.0125985763264420
7756_at	YPR004C	---	YPR004C strong similarity to electron transfer flavoproteins alpha chain	0.0126057317906181
3114_s_at*	gJL01_6	VTH2 /// VTH1	Saccharomyces cerevisiae chromosome X, complete chromosome sequence. Found forward in NC_001142 between 15138 and 15624 with 100% identity.	0.0126235407296099
10993_at	YJR016C	ILV3	YJR016C dihydroxyacid dehydratase	0.0126421018528198
3514_f_at	TS(AGA)B	---	TS(AGA)B tRNA-Ser	0.0126718908322086
9432_at	YMR205C	PFK2	YMR205C phosphofructokinase beta subunit	0.0126919046770713
5351_at	YFR009W	GCN20	YFR009W Member of ATP-binding cassette (ABC) family of proteins	0.0126985344671764
5496_g_at*	NER005W	---	non-annotated SAGE orf Found forward in NC_001137 between 194842 and 194988 with 100% identity. See citation Velculescu, V.E., et al. (1997) Characterization of the yeast transcriptome. Cell 8:243-251	0.0127613195900885
4741_at	YGR265W	---	YGR265W questionable ORF	0.0127940491966455
8986_at	YNL136W	EAF7	YNL136W similarity to neurofilament triplet M protein	0.0128276810794522
3482_f_at	TE(UUC)B	---	TE(UUC)B tRNA-Glu	0.0128309291091353
7542_at	YPR190C	RPC82	YPR190C 82-kDa subunit of RNA polymerase III (C)	0.0128595267155637
4006_at*	Q0210	AI5_BETA	COX1 intron protein aI5-beta Found forward in NC_001224 between 24120 and 25151 with 96.317829% identity.	0.0128863468195501
9072_at	YNL187W	---	YNL187W hypothetical protein	0.0128909609510866
7479_at	YBL107C	---	YBL107C hypothetical protein	0.0129809332736519
9896_f_at*	YLR406C_ex2	RPL31B	YLR406C Ribosomal protein L31B (L34B) (YL28)	0.0129865760016472
8990_at	YNL132W	KRE33	YNL132W similarity to A.ambisexualis antheridiol steroid receptor	0.0129965376237582
3116_at*	gJL02_1	---	Saccharomyces cerevisiae chromosome X, complete chromosome sequence. Found forward in NC_001142 between 42889 and 43888 with 100% identity.	0.0130304872630325
11335_at	YAL031C	GIP4	YAL031C FUN21	0.0130567457360759
3669_f_at	YNRCDELTA7	---	YNRCDELTA7 Ty1 LTR	0.0131390726013824
8640_at	YOL103W	ITR2	YOL103W myo-inositol transporter	0.0131649340598422
7752_at	YPL001W	HAT1	YPL001W histone acetyltransferase	0.0131766709891263
7050_at*	NBR049C	---	non-annotated SAGE orf Found reverse in NC_001134 between 680739 and 680900 with 100% identity. See citation Velculescu, V.E., et al. (1997) Characterization of the yeast transcriptome. Cell 8:243-251	0.0132015298324609
2427_at*	gBR10_1	---	Saccharomyces cerevisiae chromosome II, complete chromosome sequence. Found forward in NC_001134 between 752813 and 753812 with 100% identity.	0.0132343520130107
4120_at	YIL007C	NAS2	YIL007C similarity to C.elegans hypothetical protein	0.0132513552483976
7305_at	YBR081C	SPT7	YBR081C transcription factor, member of the histone acetyltransferase SAGA complex	0.0132633595866056
5018_at*	YGR001C_ex1	---	YGR001C similarity to C.elegans hypothetical M142.5 protein	0.0132680618158472
6541_at	YDL057W	---	YDL057W hypothetical protein	0.0132784350781119
6370_at	YDR091C	RLI1	YDR091C strong similarity to human RNase L inhibitor and M.jannaschii ABC transporter protein	0.0132934424669662
7162_at	YBR206W	---	YBR206W questionable ORF	0.0133171587321819
8421_at	YOR129C	---	YOR129C hypothetical protein	0.0133242344500768
10995_at	YJR018W	---	YJR018W questionable ORF	0.0133472357045274
9198_s_at	YNL333W	SNZ3 /// SNZ2	YNL333W Snooze: stationary phase-induced gene family	0.0133565639994697
2296_at*	gER05_1	---	Saccharomyces cerevisiae chromosome V, complete chromosome sequence. Found forward in NC_001137 between 477841 and 478840 with 100% identity.	0.0133634490552056
5225_at	YGL200C	EMP24	YGL200C type I transmemebrane protein, component of COPII-coated, ER-derived transport vesicles	0.0133868257566462
4193_at	YIL118W	RHO3	YIL118W ras homolog--GTP binding protein	0.0133890628755966
4799_at	YGR189C	CRH1	YGR189C similarity to Aspergillus fumigatus rAsp	0.0133894581854000
7857_at	YPL123C	RNY1	YPL123C similarity to ribonucleases	0.0133954840305673
9369_at	YMR275C	BUL1	YMR275C Involved in the ubiquination pathway, possibly by functioning with Rsp5	0.0134152763433357
8029_at	YPL266W	DIM1	YPL266W dimethyladenosine transferase	0.0134287611521627
9207_at	YNL323W	LEM3	YNL323W strong similarity to YCR094w and YNR048w	0.0134374966851840
4211_at*	YIL099W	SGA1	YIL099W intracellular glucoamylase	0.0134386410490992
10530_at	YKR058W	GLG1	YKR058W self-glucosylating initiator of glycogen synthesis; similar to mammalian glycogenin	0.0134516727082407
3753_s_at	TI(AAU)L1	---	TI(AAU)L1 tRNA-Ile	0.0134549520887790
11251_s_at	YJL221C	FSP2	YJL221C homology to maltase(alpha-D-glucosidase)	0.0134585397267797
5777_at	YEL058W	PCM1	YEL058W Phosphoacetylglucosamine Mutase	0.0135131802413645
3828_f_at	YKRCDELTA11	---	YKRCDELTA11 Ty1 LTR	0.0135235852370207
5023_at	YGR006W	PRP18	YGR006W RNA splicing factor associated with U5 snRNP	0.0135333599153311
6402_at	YDR078C	SHU2	YDR078C Preferential Use of Neither donor locus during mating type switching.	0.0135335221211349
9449_at	YMR179W	SPT21	YMR179W non-specific DNA binding protein	0.0135368897414087
4406_at	YHR113W	---	YHR113W Vacuolar aminopeptidase	0.0135371260440835
10077_at	YLR272C	YCS4	YLR272C similarity to human hypothetical ORF	0.013572120435786
7654_at	YPR078C	---	YPR078C hypothetical protein	0.0135800984645266
5770_at	YEL064C	AVT2	YEL064C similarity to YBL089w	0.0135909589173280
4598_g_at*	NGR120W	---	non-annotated SAGE orf Found forward in NC_001139 between 1011451 and 1011660 with 100% identity. See citation Velculescu, V.E., et al. (1997) Characterization of the yeast transcriptome. Cell 8:243-251	0.0136012635208910
5480_f_at*	NER049C	---	non-annotated SAGE orf Found reverse in NC_001137 between 561482 and 561634 with 100% identity. See citation Velculescu, V.E., et al. (1997) Characterization of the yeast transcriptome. Cell 8:243-251	0.0136035583832931
6884_at	YCR006C	---	YCR006C hypothetical protein	0.0136097578863886
10963_at*	YJR079W_ex1	---	YJR079W questionable ORF	0.0136215786587885
2121_s_at*	gHR04_5	TRA1	Saccharomyces cerevisiae chromosome VIII, complete chromosome sequence. Found forward in NC_001140 between 304647 and 305646 with 100% identity.	0.0136588045967798
11257_at	YJL215C	---	YJL215C hypothetical protein	0.0136769675335091
8309_at	YOR243C	PUS7	YOR243C similarity to M.jannaschii hypothetical protein MJ0588	0.0136845286209338
6705_at	YDL203C	---	YDL203C similarity to Skt5p	0.0136848009629942
7100_at	YBR282W	MRPL27	YBR282W Mitochondrial ribosomal protein MRPL27 (YmL27)	0.0137478554838473
7146_at	YBR236C	ABD1	YBR236C RNA (guanine-7-)methyltransferase (cap methyltransferase)	0.0137484799016250
6859_at	YCR025C	---	YCR025C hypothetical protein	0.0137540022544823
6995_at*	NBL015W	---	non-annotated SAGE orf Found forward in NC_001134 between 143356 and 143535 with 100% identity. See citation Velculescu, V.E., et al. (1997) Characterization of the yeast transcriptome. Cell 8:243-251	0.0137580474708042
5305_at	YFR051C	RET2	YFR051C Coatomer (COPI) complex delta subunit	0.0137780614543438
9986_at	YLR317W	---	YLR317W questionable ORF	0.0137870445361926
9481_at*	YMR169C	ALD3	YMR169C Aldehyde Dehydrogenase (NAD(P)+)	0.0137911393551833
4641_s_at*	NGL016W	---	non-annotated SAGE orf Found forward in NC_001139 between 319845 and 319982 with 100% identity. See citation Velculescu, V.E., et al. (1997) Characterization of the yeast transcriptome. Cell 8:243-251	0.0137983213834199
8707_at*	NNL035W	---	non-annotated SAGE orf Found forward in NC_001146 between 449543 and 449731 with 100% identity. See citation Velculescu, V.E., et al. (1997) Characterization of the yeast transcriptome. Cell 8:243-251	0.0138243297594081
10840_at*	NJR011W	---	non-annotated SAGE orf Found forward in NC_001142 between 548093 and 548311 with 100% identity. See citation Velculescu, V.E., et al. (1997) Characterization of the yeast transcriptome. Cell 8:243-251	0.0138289334044224
3124_at*	gJL03_3	---	Saccharomyces cerevisiae chromosome X, complete chromosome sequence. Found forward in NC_001142 between 168921 and 169920 with 100% identity.	0.0138375118987380
6611_at	YDL120W	YFH1	YDL120W Mitochondrial protein that regulates mitochondrial iron accumulation iron accumulation	0.0138915474583229
9195_at	SNR11	---	SNR11 snRNA	0.0138957470734491
7852_at	YPL083C	SEN54	YPL083C 54kDa subunit of the tetrameric tRNA splicing endonuclease	0.0139018935681542
4900_at	YGR110W	---	YGR110W weak similarity to YLR099c and YDR125c	0.0139083343564780
11226_at	YJL200C	ACO2	YJL200C strong similarity to aconitate hydratase	0.0139341160664364
9260_at*	NMR007C	---	non-annotated SAGE orf Found reverse in NC_001145 between 347179 and 347406 with 100% identity. See citation Velculescu, V.E., et al. (1997) Characterization of the yeast transcriptome. Cell 8:243-251	0.0139362608033794
3999_at*	Q0190	AI2	COX1 intron 2 protein Found forward in NC_001224 between 16473 and 18830 with 99.872774% identity.	0.0139374503105863
5400_at	YFL030W	AGX1	YFL030W similarity to several transaminases	0.0139558481001452
7089_at	YBR271W	---	YBR271W weak similarity to S.pombe uvi22 protein and hypothetical protein YNL024c	0.013972885462719
4383_at	YHR134W	WSS1	YHR134W hypothetical protein	0.0139831054537010
3436_f_at	TQ(UUG)D1	---	TQ(UUG)D1 tRNA-Gln	0.0139902206819798
10037_at	YLR279W	---	YLR279W questionable ORF	0.0139922091944758
6302_at	YDR156W	RPA14	YDR156W RNA polymerase I subunit A14	0.0140175510240288
3411_f_at	YDRWDELTA14	---	YDRWDELTA14 Ty1 LTR	0.0140294563845892
9550_at	YMR108W	ILV2	YMR108W acetolactate synthase	0.0140313326239278
11009_at	YJR035W	RAD26	YJR035W DNA-dependent ATPase, homologous to human Cockayne syndrome B gene ERCC6, that is a putative helicase	0.0140393358845140
2568_at*	gPL10_1	---	Saccharomyces cerevisiae chromosome XVI, complete chromosome sequence. Found forward in NC_001148 between 537315 and 538314 with 100% identity.	0.0140415622561328
11264_f_at	YAR075W	IMD2	YAR075W strong similarity to IMP dehydrogenases	0.0140594434385069
11075_at	YJL037W	---	YJL037W strong similarity to hypothetical protein YJL038c	0.0140707017060537
4452_at	YHR071W	PCL5	YHR071W G1/S cyclin (weak)	0.0140894093202688
9304_at	YMR298W	LIP1	YMR298W hypothetical protein	0.0140982847743547
5010_at	YGL007W	---	YGL007W questionable ORF	0.0141160286317051
8304_at	YOR238W	---	YOR238W similarity to hypothetical S. pombe protein	0.0141257101376132
2473_s_at*	gBR07_2	MEC1	Saccharomyces cerevisiae chromosome II, complete chromosome sequence. Found forward in NC_001134 between 507265 and 508264 with 100% identity.	0.0141257879002193
4805_at	YGR195W	SKI6	YGR195W homolog of RNAse PH	0.0141365036331079
9642_at	YMR020W	FMS1	YMR020W Multicopy suppressor of fenpropimorph resistance (fen2 mutant), shows similarity to Candida albicans corticosteroid-binding protein CBP1	0.0141394110016681
5756_at	YEL034W	HYP2	YEL034W Translation initiation factor eIF-5A	0.014143541298636
5739_at	YEL007W	---	YEL007W similarity to S.pombe pac2 protein	0.0141815987709996
11105_at	YJL097W	PHS1	YJL097W similarity to hypothetical C. elegans protein T15B7.2	0.0142001412963652
11268_at	YAR040c	---	YAR040c hypothetical protein	0.0142005780306251
7192_at	YBR190W	---	YBR190W questionable ORF	0.0142192717745577
4562_at	YHL047C	ARN2	YHL047C similarity to C.carbonum toxin pump	0.0142286850641116
5892_at*	NDR005C	---	non-annotated SAGE orf Found reverse in NC_001136 between 512499 and 512651 with 100% identity. See citation Velculescu, V.E., et al. (1997) Characterization of the yeast transcriptome. Cell 8:243-251	0.0142497411711840
5535_at	YER186C	---	YER186C weak similarity to hypothetical protein YMR316w	0.0142610130150279
9562_at	YMR076C	PDS5	YMR076C Precocious Dissociation of Sister chromatids	0.0142697025991448
2465_s_at*	gBL05_10	UTP20	Saccharomyces cerevisiae chromosome II, complete chromosome sequence. Found forward in NC_001134 between 230363 and 231362 with 100% identity.	0.0142954935078984
4444_at	YHR106W	TRR2	YHR106W Thioredoxin reductase	0.0142983008230590
3243_at	TL(GAG)G	---	TL(GAG)G tRNA-Leu	0.0143401905814882
4186_at	YIL078W	THS1	YIL078W Threonyl-tRNA synthetase, cytoplasmic	0.0143461483516606
7706_at	YPR042C	PUF2	YPR042C similarity to Jsn1p	0.0143786766315142
11344_at	YAL023C	PMT2	YAL023C dolichyl phosphate-D-mannose:protein O-D-mannosyltransferase	0.0143897078040132
4399_at	YHR149C	SKG6	YHR149C similarity to hypothetical protein YGR221c	0.0143951479884144
3329_f_at	YFLWDELTA2	---	YFLWDELTA2 Ty1 LTR	0.0144097916109254
3556_s_at*	TY4B_P_2	---	Saccharomyces cerevisiae chromosome XVI, complete chromosome sequence. Found reverse in NC_001148 between 437328 and 439490 with 100% identity.	0.0144423848080235
2549_at*	gPL07_4	---	Saccharomyces cerevisiae chromosome XVI, complete chromosome sequence. Found forward in NC_001148 between 439759 and 440758 with 100% identity.	0.0144541748416871
7799_at	YPL044C	---	YPL044C questionable ORF	0.0144849872392474
4709_at	YGR279C	SCW4	YGR279C glucanase gene family member	0.0145039638858860
9371_at	YMR232W	FUS2	YMR232W involved in cell fusion during mating, also required for the alignment of parental nuclei before nuclear fusion	0.0145229360701599
2125_s_at*	gHR04_9	TRA1	Saccharomyces cerevisiae chromosome VIII, complete chromosome sequence. Found forward in NC_001140 between 308647 and 309646 with 100% identity.	0.0145281641004674
3941_at*	YCL024W_alt	KCC4	YCL024W Ser/Thr protein kinase	0.0145386122289801
7485_at	YBL101C	ECM21	YBL101C ExtraCellular Mutant	0.0145475464019561
11253_s_at	YJL219W	HXT12 /// HXT9 /// HXT11	YJL219W High-affinity hexose transporter	0.0145556800681057
4502_at	YHR028C	DAP2	YHR028C Dipeptidyl aminopeptidase B (DPAP B)	0.0145692877919768
6932_at	YCL044C	MGR1	YCL044C hypothetical protein	0.0145968072451593
9624_at	YMR002W	MIC17	YMR002W similarity to hypothetical S.pombe and C.elegans proteins	0.0146615608877194
11015_at	YJL006C	CTK2	YJL006C cyclin-related subunit of the kinase complex that phosphorylates the RPO21 CTD (carboxy-terminal domain); also called CTDK-I beta subunit	0.0146826202476841
4312_at	YHR198C	---	YHR198C strong similarity to hypothetical protein YHR199c	0.0147042374350946
4493_at	YHR020W	---	YHR020W Aminoacyl tRNA-synthetase	0.0147341891870810
10930_at	YJR091C	JSN1	YJR091C Benomyl dependent tubulin mutant	0.0147381643579805
5365_at	YFR023W	PES4	YFR023W poly(A) binding protein; related to PES4 protein homolog YHR015w	0.0147481026342378
10611_at	YKL041W	VPS24	YKL041W endosomal Vps protein complex subunit	0.0148010584738414
5529_at	YER180C	ISC10	YER180C Meiosis-specific protein required for spore formation	0.0148255784016068
8645_at	YOL098C	---	YOL098C similarity to hypothetical S.pombe protein	0.0148263379761014
4028_at*	NIL008C	---	non-annotated SAGE orf Found reverse in NC_001141 between 231169 and 231306 with 100% identity. See citation Velculescu, V.E., et al. (1997) Characterization of the yeast transcriptome. Cell 8:243-251	0.0148411532887535
10964_at	YJR080C	---	YJR080C hypothetical protein	0.0148520301962657
10146_at	YLR208W	SEC13	YLR208W cytoplasmic protein involved in release of transport vesicles from the ER	0.0148555198193236
8109_at*	NOR037C	---	non-annotated SAGE orf Found reverse in NC_001147 between 682295 and 682447 with 100% identity. See citation Velculescu, V.E., et al. (1997) Characterization of the yeast transcriptome. Cell 8:243-251	0.0148722699254906
2775_at*	gMR10_2	---	Saccharomyces cerevisiae chromosome XIII, complete chromosome sequence. Found forward in NC_001145 between 829528 and 830527 with 100% identity.	0.0148979405789330
5811_at	YEL073C	---	YEL073C similarity to YJR108w	0.0149144238297539
6381_at	YDR101C	ARX1	YDR101C weak similarity to proliferation-associated protein	0.0149191279966261
10238_at	YLR074C	BUD20	YLR074C weak similarity to human zinc finger protein	0.0149286801496481
3285_f_at	YFLWDELTA4	---	YFLWDELTA4 Ty2 LTR	0.0149707466855753
7594_at	YPR151C	SUE1	YPR151C weak similarity to YPL159c	0.0149769317651096
9547_at	YMR105C	PGM2	YMR105C Phosphoglucomutase	0.0149938864047969
5250_at	YGL220W	---	YGL220W weak similarity to V.alginolyticus bolA protein	0.015011034461078
9963_at	YLR382C	NAM2	YLR382C mitochondrial leucyl tRNA synthetase	0.0150527563860949
6804_at	YCR064C	---	YCR064C questionable ORF	0.0150723149196161
6427_at	YDR058C	TGL2	YDR058C TriGlyceride Lipase	0.0150779830268975
3365_f_at	YELCDELTA4	---	YELCDELTA4 Ty1 LTR	0.0150829100446720
11023_at	YJR001W	AVT1	YJR001W weak similarity to A.thaliana aminoacid permease AAP4	0.0150915480753794
4035_at	YIL156w-a	---	YIL156w-a questionable ORF	0.0151022133538354
6772_at*	NCR004W	---	non-annotated SAGE orf Found forward in NC_001135 between 127457 and 127678 with 100% identity. See citation Velculescu, V.E., et al. (1997) Characterization of the yeast transcriptome. Cell 8:243-251	0.0151166871762069
6270_at	YDR213W	UPC2	YDR213W regulatory protein involved in control of sterol uptake	0.0151235805016333
10508_at	YKR083C	DAD2	YKR083C weak similarity to S.japonicum paramyosin	0.0151875595926595
10372_at	YLL016W	SDC25	YLL016W homologous to cdc25	0.0152028128254704
5783_at	YEL052W	AFG1	YEL052W ATPase family gene	0.0152078678290249
4162_at	YIL055C	---	YIL055C hypothetical protein	0.0152104611634316
8976_at	YNL101W	AVT4	YNL101W similarity to YKL146w	0.0152205430680556
9014_at	YNL154C	YCK2	YNL154C membrane-bound casein kinase I homolog	0.0152212957265021
7745_at	YPL008W	CHL1	YPL008W kinetochore protein in the DEAH box family	0.0152270296099315
5327_at	YFR030W	MET10	YFR030W subunit of assimilatory sulfite reductase	0.0152393101551103
6692_at	YDL216C	RRI1	YDL216C similarity to Jun activation domain binding protein homologue of A. thaliana	0.0152484801680458
3195_f_at	YHLCSIGMA1	---	YHLCSIGMA1 Ty3 LTR	0.0152535365283169
8235_at	YOR301W	RAX1	YOR301W hypothetical protein	0.0152805195203153
9848_at*	NLR025W	---	non-annotated SAGE orf Found forward in NC_001144 between 373195 and 373335 with 100% identity. See citation Velculescu, V.E., et al. (1997) Characterization of the yeast transcriptome. Cell 8:243-251	0.0152859153970007
3649_f_at	TG(UCC)N	---	TG(UCC)N tRNA-Gly	0.0152877212530943
10290_at	YLR038C	COX12	YLR038C subunit VIb of cytochrome c oxidase	0.0152996499175839
11028_at	YJR006W	HYS2	YJR006W DNA-directed DNA polymerase delta, 55 KD subunit	0.0153190811491375
6228_at	YDR263C	DIN7	YDR263C DNA-damage inducible gene	0.0153358051566319
3315_f_at*	YERCSIGMA4_4	---	YERCSIGMA4 Ty3 LTR	0.015345663629773
6121_at	YDR335W	MSN5	YDR335W Multicopy suppressor of snf1 mutation	0.0153514204577316
5259_at	YGL254W	FZF1	YGL254W putative transcription factor, has five zinc fingers	0.0153577861881510
7415_at	YBL037W	APL3	YBL037W clathrin Associated Protein complex Large subunit	0.015359976797535
4564_at	YHL044W	---	YHL044W similarity to subtelomeric encoded proteins	0.0153968452198423
9705_at	YML051W	GAL80	YML051W regulatory protein	0.0153977694583457
3760_at	TR(CCG)L	---	TR(CCG)L tRNA-Arg	0.0154092519662867
9837_s_at*	NLR033W	---	non-annotated SAGE orf Found forward in NC_001144 between 451607 and 451783 with 100% identity. See citation Velculescu, V.E., et al. (1997) Characterization of the yeast transcriptome. Cell 8:243-251	0.0154258496149261
3796_f_at	TA(UGC)L	---	TA(UGC)L tRNA-Ala	0.0154330850099872
4453_at	YHR072W	ERG7	YHR072W 2,3-oxidosqualene-lanosterol cyclase	0.0154406445842663
5240_at	YGL229C	SAP4	YGL229C SAP4 is related to SAP155, SAP185, and SAP190, all of which associate with the SIT4 protein phosphatase	0.0154596476783461
10941_at	YJR102C	VPS25	YJR102C hypothetical protein	0.0154784458484757
6560_at	YDL082W_ex2	RPL13A	YDL082W Ribosomal protein L13A	0.0155278463617276
4960_at	YGR033C	TIM21	YGR033C hypothetical protein	0.0155459237003448
9233_at*	NMR067W	---	non-annotated SAGE orf Found forward in NC_001145 between 774146 and 774280 with 100% identity. See citation Velculescu, V.E., et al. (1997) Characterization of the yeast transcriptome. Cell 8:243-251	0.0155473550157578
4838_at	YGR183C_ex2	QCR9	YGR183C 7.3 kDa subunit 9 of the ubiquinol cytochrome c oxidoreductase complex	0.0155785927486246
11415_f_at*	gIL01_4	VTH2 /// VTH1	Saccharomyces cerevisiae chromosome IX, complete chromosome sequence. Found forward in NC_001141 between 13696 and 14695 with 100% identity.	0.0155919637498266
10596_at	YKL011C	CCE1	YKL011C cruciform cutting endonuclease	0.0155979890106977
10838_at*	NJL003C	VTC4	non-annotated SAGE orf Found reverse in NC_001142 between 410923 and 411120 with 100% identity. See citation Velculescu, V.E., et al. (1997) Characterization of the yeast transcriptome. Cell 8:243-251	0.0156011563658857
8597_at	YOL054W	---	YOL054W weak similarity to transcription factors	0.0156145454430632
2626_at*	gOR03_1	---	Saccharomyces cerevisiae chromosome XV, complete chromosome sequence. Found forward in NC_001147 between 347694 and 348693 with 100% identity.	0.0156449530376757
2546_at*	gPL07_1	---	Saccharomyces cerevisiae chromosome XVI, complete chromosome sequence. Found forward in NC_001148 between 436759 and 437758 with 100% identity.	0.0156599701381261
10071_at	YLR266C	PDR8	YLR266C weak similarity to transcription factors	0.0156633057653055
4551_at	YHL011C	PRS3	YHL011C ribose-phosphate pyrophosphokinase 3	0.0156687847213658
7179_at	YBR177C	EHT1	YBR177C Probable membrane receptor	0.0156713990437151
2773_at*	gMR10_0	---	Saccharomyces cerevisiae chromosome XIII, complete chromosome sequence. Found forward in NC_001145 between 827528 and 828527 with 100% identity.	0.0156829931780385
9293_at	YML058w-a	HUG1	YML058w-a identified by SAGE	0.0156840788668321
6450_at	YDR035W	ARO3	YDR035W DAHP synthase; a.k.a. phospho-2-dehydro-3-deoxyheptonate aldolase, phenylalanine-inhibited; phospho-2-keto-3-deoxyheptonate aldolase; 2-dehydro-3-deoxyphosphoheptonate aldolase; 3-deoxy-D-arabine-heptulosonate-7-phosphate synthase	0.0156852599454754
9107_at	YNL242W	ATG2	YNL242W similarity to human hypothetical protein KIAA0404	0.0156854235962854
5152_at	YGL137W_ex2	SEC27	YGL137W encodes beta'-subunit of yeast coatomer	0.0156868072899086
4374_at	YHR169W	DBP8	YHR169W DEAD-box protein	0.0156885759571361
2353_at*	gDL03_1	---	Saccharomyces cerevisiae chromosome IV, complete chromosome sequence. Found forward in NC_001136 between 206861 and 207860 with 100% identity.	0.0157078203288190
3791_s_at*	YLL067C_ex1	YRF1-1 /// YRF1-2 /// YRF	YLL067C strong similarity to subtelomeric encoded proteins	0.0157210246288805
2493_at*	gPR12_0	---	Saccharomyces cerevisiae chromosome XVI, complete chromosome sequence. Found forward in NC_001148 between 624964 and 625963 with 100% identity.	0.0157239164515696
10285_at	YLR033W	RSC58	YLR033W hypothetical protein	0.0157587435214898
2407_at*	gDL01_2	---	Saccharomyces cerevisiae chromosome IV, complete chromosome sequence. Found forward in NC_001136 between 81795 and 82794 with 100% identity.	0.0157641858266254
6902_at	YCL030C	HIS4	YCL030C histidinol dehydrogenase	0.0157741051741387
9997_at	YLR328W	NMA1	YLR328W strong similarity to YGR010w	0.0157750428791653
6371_at	YDR092W_ex2	UBC13	YDR092W ubiquitin-conjugating enzyme	0.0157802782935637
2851_s_at*	gLR11_1	---	Saccharomyces cerevisiae chromosome XII, complete chromosome sequence. Found forward in NC_001144 between 966554 and 967553 with 100% identity.	0.0157836582327994
6143_f_at*	YDR312W	SSF2	YDR312W high copy suppressor of G beta subunit temperature sensitive mutation	0.0157902550800377
9521_at	YMR122C	---	YMR122C hypothetical protein	0.0158447131189648
7710_at	YPR045C	---	YPR045C similarity to C.elegans hypothetical protein	0.0158464184271172
7385_at	YBL022C	PIM1	YBL022C mitochondrial ATP-dependent protease	0.0158649220279981
10478_at	YKR097W	PCK1	YKR097W phosphoenolpyruvate carboxylkinase	0.0158691045251188
9342_at	YMR292W_ex2	GOT1	YMR292W strong similarity to C.elegans hypothetical protein	0.015909339516792
10796_at	YKL216W	URA1	YKL216W dihydroorotate dehydrogenase	0.0159097556340808
4852_s_at*	YGR151C	RSR1	YGR151C questionable ORF	0.0159383702982855
5774_at	YEL060C	PRB1	YEL060C vacuolar protease B	0.0159774621510585
7612_at	YPR126C	---	YPR126C questionable ORF	0.0159901337479307
4472_s_at	YHR043C	DOG2 /// DOG1	YHR043C 2-deoxyglucose-6-phosphate phosphatase	0.0160040479601235
8943_at	YNL089C	---	YNL089C questionable ORF	0.0160129346694774
6092_at	YDR395W	SXM1	YDR395W Sxm1p	0.0160197304133119
10602_at	YKL050C	---	YKL050C similarity to YMR031c	0.0160278320960333
4824_at	YGR169C	PUS6	YGR169C similarity to Rib2p	0.0160409963815785
6362_at	YDR127W	ARO1	YDR127W pentafunctional arom polypeptide (contains: 3-dehydroquinate synthase, 3-dehydroquinate dehydratase (3-dehydroquinase), shikimate 5-dehydrogenase, shikimate kinase, and epsp synthase)	0.0160789498545438
6550_at	YDL091C	UBX3	YDL091C weak similarity to mouse FAF1 protein	0.0161006348181664
9661_at	YML008C	ERG6	YML008C S-adenoslymethionine: delta 24-methyltransferase	0.0161024769804028
4956_at	YGR028W	MSP1	YGR028W 40 kDa putative membrane-spanning ATPase	0.0161094140264204
9024_at	YNL144C	---	YNL144C similarity to YHR131c	0.0161364409586821
7350_at	YBR036C	CSG2	YBR036C contains 9 or 10 putative membrane spanning regions; putative Ca2+ binding protein (homology to EF-hand Ca2+ binding site)	0.0161548391815856
10414_at	YLL062C	MHT1	YLL062C weak similarity to M.leprae metH2 protein	0.0161613743550329
10799_at	YKL213C	DOA1	YKL213C phospholipase A2-activating protein	0.0161790571220968
10484_at	YKR103W	NFT1	YKR103W similarity to multidrug resistance proteins	0.016191385032885
5632_at	YER101C	AST2	YER101C Protein involved in targeting of plasma membrane [H+]ATPase	0.0162207306144032
3065_g_at*	gJL07_5	---	Saccharomyces cerevisiae chromosome X, complete chromosome sequence. Found forward in NC_001142 between 373944 and 374811 with 100% identity.	0.0162539666592279
2104_s_at*	gHL01_4	ECM29	Saccharomyces cerevisiae chromosome VIII, complete chromosome sequence. Found forward in NC_001140 between 43533 and 44532 with 100% identity.	0.0162629793073125
6579_at	YDL107W	MSS2	YDL107W cox1 pre-mRNA splicing factor	0.0162824553955202
9849_at*	NLR027W	---	non-annotated SAGE orf Found forward in NC_001144 between 390278 and 390421 with 100% identity. See citation Velculescu, V.E., et al. (1997) Characterization of the yeast transcriptome. Cell 8:243-251	0.0162999044862443
5101_at	YGL096W	TOS8	YGL096W similarity to copper homeostasis protein Cup9p	0.0163118775959579
10014_at	YLR299W	ECM38	YLR299W gamma-glutamyltransferase homolog	0.0163119540608929
5895_at*	NDL042W	---	non-annotated SAGE orf Found forward in NC_001136 between 31938 and 32096 with 100% identity. See citation Velculescu, V.E., et al. (1997) Characterization of the yeast transcriptome. Cell 8:243-251	0.0163167984549718
4020_at*	NIR005C	---	non-annotated SAGE orf Found reverse in NC_001141 between 386017 and 386157 with 100% identity. See citation Velculescu, V.E., et al. (1997) Characterization of the yeast transcriptome. Cell 8:243-251	0.0163468707637859
8682_at	YOL106W	---	YOL106W questionable ORF	0.0163625278659580
6893_at	YCL039W	GID7	YCL039W regulatory protein	0.0163672253016262
10911_at	YJR118C	ILM1	YJR118C weak similarity to Helicobacter pylori UreD protein	0.0164066503093755
10527_at	YKR055W	RHO4	YKR055W ras homolog--GTP binding protein	0.0164293227836021
5912_at*	NDR075W	---	non-annotated SAGE orf Found forward in NC_001136 between 886950 and 887105 with 100% identity. See citation Velculescu, V.E., et al. (1997) Characterization of the yeast transcriptome. Cell 8:243-251	0.0164341114092568
9153_at	YNL286W	CUS2	YNL286W Cold sensitive U2 snRNA Supressor	0.0164562886783115
6284_at	YDR182W	CDC1	YDR182W Protein that affects bud emergence, intrachromosomal recombination, and nuclear division	0.0164681141111586
10971_at	YJR042W	NUP85	YJR042W Protein in nuclear pore complex; may function in nuclear envelope integrity; may also be involved in tRNA biogenesis	0.0164776838001494
7040_g_at*	YBR266C	SLM6	YBR266C probable membrane protein	0.0164797212323775
5472_at*	NER007C	---	non-annotated SAGE orf Found reverse in NC_001137 between 212096 and 212341 with 100% identity. See citation Velculescu, V.E., et al. (1997) Characterization of the yeast transcriptome. Cell 8:243-251	0.0165070432986262
5408_at	YFL022C	FRS2	YFL022C Phenylalanyl-tRNA synthetase, beta subunit, cytoplasmic	0.0165134106600016
3192_f_at*	YHLCOMEGA1	---	YHLCOMEGA1 Ty5 LTR	0.0165466385949621
9170_at	YNL314W	DAL82	YNL314W positive regulator of allophanate inducible genes	0.0165543791003505
9131_at	YNL263C	YIF1	YNL263C YIP1-Interacting Factor, shows similarity to NADH dehydrogenases	0.0165688353569263
5939_at	YDR515W	SLF1	YDR515W regulates the copper-dependent mineralization of copper sulfide complexes on the cell surface in cells cultured in medium containing copper salts	0.0165888678591359
5289_at*	NFL012W	---	non-annotated SAGE orf Found forward in NC_001138 between 27951 and 28130 with 100% identity. See citation Velculescu, V.E., et al. (1997) Characterization of the yeast transcriptome. Cell 8:243-251	0.0166032114698569
5526_at	YER178W	PDA1	YER178W alpha subunit of pyruvate dehydrogenase (E1 alpha)	0.0166037165001475
8366_at	YOR165W	SEY1	YOR165W similarity to E.histolytica surface lectin	0.0166401847336912
6194_at	YDR274C	---	YDR274C hypothetical protein	0.0166448675950977
4354_at	YHR194W	MDM31	YHR194W similarity to hypothetical protein YOR147w	0.0166476551645299
3184_s_at*	YIL177C_ex1_1	YRF1-1 /// YRF1-2 /// YRF	YIL177C strong similarity to subtelomeric encoded proteins	0.0166713961506099
8022_at	YPL273W	SAM4	YPL273W weak similarity to M.leprae metH2 protein, and strong similarity to hypothetical protein YLL062c	0.0166765600991793
5334_at	YFR035C	---	YFR035C hypothetical protein	0.016715303319875
6049_at	YDR398W	UTP5	YDR398W similarity to human KIAA0007 gene	0.0167193708650770
7819_at	YPL070W	MUK1	YPL070W weak similarity to Vps9p	0.0167245855081192
5059_at	YGL048C	RPT6	YGL048C ATPase	0.0167851587304011
10900_at	YJR107W	---	YJR107W weak similarity to acylglycerol lipase	0.0167891513553026
6453_at*	YDR038C	ENA5	YDR038C P-type ATPase involved in Na+ efflux	0.0168904667107876
7342_at	YBR029C	CDS1	YBR029C CDP-diacylglycerol synthase, CTP-phosphatidic acid cytidylyltransferase, CDP-diglyceride synthetase	0.0169678979296302
3680_i_at*	YMRWDELTA15	---	YMRWDELTA15 Ty1 LTR	0.0169753759923494
8747_at*	NNL070W	---	non-annotated SAGE orf Found forward in NC_001146 between 91546 and 91713 with 100% identity. See citation Velculescu, V.E., et al. (1997) Characterization of the yeast transcriptome. Cell 8:243-251	0.0169882390872058
3502_f_at*	TY2B_B_ex2_3	---	Saccharomyces cerevisiae chromosome II, complete chromosome sequence. Found forward in NC_001134 between 31221 and 35240 with 100% identity.	0.0170077728310045
9679_at	YML031W	NDC1	YML031W Nuclear envelope protein with multiple putative transmembrane domains	0.0170099869685039
4687_at*	NGL026C	---	non-annotated SAGE orf Found reverse in NC_001139 between 225922 and 226092 with 100% identity. See citation Velculescu, V.E., et al. (1997) Characterization of the yeast transcriptome. Cell 8:243-251	0.0170269438971421
3813_f_at	TE(UUC)K	---	TE(UUC)K tRNA-Glu	0.0171712465753596
4888_at	YGR098C	ESP1	YGR098C Esp1 promotes sister chromatid separation by mediating dissociation from the chromatin of the cohesin Scc1. The anaphase-promoting complex promotes anaphase by mediating destruction of Pds1 which binds to Esp1 and inhibits its activity	0.0171752153039791
4306_i_at*	NHL006C	---	non-annotated SAGE orf Found reverse in NC_001140 between 5778 and 5924 with 100% identity. See citation Velculescu, V.E., et al. (1997) Characterization of the yeast transcriptome. Cell 8:243-251	0.0171807552040294
5213_at	YGL212W	VAM7	YGL212W hydrophilic protein, heptad repeat motif	0.0171848698186202
6328_at	YDR138W	HPR1	YDR138W Hyperrecombination protein that suppresses intrachromosomal excision recombination	0.0171873949199703
3860_f_at*	YJLCDELTA4	NAM2	YJLCDELTA4 Ty1 LTR	0.0171911919703322
7456_at	YBL085W	BOI1	YBL085W BEM1-binding protein	0.0172043706272212
9494_at	YMR140W	SIP5	YMR140W hypothetical protein	0.0172054269291023
8359_at	YOR202W	HIS3	YOR202W imidazoleglycerol-phosphate dehydratase	0.0172209382879151
6036_at	YDR430C	CYM1	YDR430C similarity to C.perfringens hypothetical hypA protein	0.0172444611743445
5545_at	YER151C	UBP3	YER151C Ubiquitin-specific protease	0.0172555070325827
6635_at	YDL140C	RPO21	YDL140C RNA polymerase II large subunit	0.0172631280213320
10274_at	YLR065C	---	YLR065C hypothetical protein	0.017283130386275
9565_at	YMR079W_ex2	SEC14	YMR079W phosphatidylinositol transfer protein	0.0172940738050565
2462_g_at*	gBL05_7	UTP20	Saccharomyces cerevisiae chromosome II, complete chromosome sequence. Found forward in NC_001134 between 227363 and 228362 with 100% identity.	0.0172947299152556
10583_at	YKL024C	URA6	YKL024C uridine-monophosphate kinase (uridylate kinase)	0.0173055850240271
4746_at	YGR270W	YTA7	YGR270W Member of CDC48/PAS1/SEC18 family of ATPases	0.0173433701068220
8738_s_at*	NNL013C	---	non-annotated SAGE orf Found reverse in NC_001146 between 546974 and 547210 with 100% identity. See citation Velculescu, V.E., et al. (1997) Characterization of the yeast transcriptome. Cell 8:243-251	0.0173746571724491
9411_at	YMR228W	MTF1	YMR228W Mitochondrial RNA polymerase specificity factor	0.0173782893838748
6836_at	YCR049C	---	YCR049C questionable ORF	0.0173833072513168
7776_at	YPL022W	RAD1	YPL022W UV endonuclease	0.0173920150380649
8703_at	YOL131W	---	YOL131W hypothetical protein	0.0174274717280532
9467_at	YMR156C	TPP1	YMR156C weak similarity to S.pombe hypothetical protein SPAC23C11	0.0174323623486134
5322_at	YFR025C	HIS2	YFR025C Histidinolphosphatase	0.0174334039510911
6241_at	YDR230W	---	YDR230W questionable ORF	0.0174358737067657
4833_at	YGR178C	PBP1	YGR178C Poly(A)-binding protein binding protein	0.0174901489501214
6532_at	YDL066W	IDP1	YDL066W Mitochondrial form of NADP-specific isocitrate dehydrogenase	0.0175116834849843
8863_at	YNR015W	SMM1	YNR015W Suppressor of Mitochondrial Mutation in the tRNAasp gene	0.0175176083410383
2281_s_at*	gEL02_4	GEA2	Saccharomyces cerevisiae chromosome V, complete chromosome sequence. Found forward in NC_001137 between 113004 and 114003 with 100% identity.	0.0175329374380377
7202_at	YBR156C	SLI15	YBR156C weak similarity to myosins	0.0175603689747901
10495_at	YKR070W	---	YKR070W strong similarity to S. pombe phosphatidyl synthase	0.0175998645763238
7661_at	YPR085C	---	YPR085C hypothetical protein	0.0176709030103111
6470_at	YDR009W	GAL3	YDR009W galactokinase	0.0176856062311652
3236_f_at*	YGRCTY1-2_4	---	YGRCTY1-2 Full length Ty1	0.0176911913374914
9688_at	YML022W	APT1	YML022W Adenine phosphoribosyltransferase	0.0177208689313085
9664_at	YML005W	TRM12	YML005W similarity to hypothetical S.pombe protein	0.0177458327533903
4410_at	YHR117W	TOM71	YHR117W 71-kDa component of the protein translocase of the outer membrane of mitochondria	0.0177655260904146
6476_at	YDR015C	---	YDR015C hypothetical protein	0.0178258418185268
2585_s_at*	gOR08_5	KRE5	Saccharomyces cerevisiae chromosome XV, complete chromosome sequence. Found forward in NC_001147 between 951724 and 952723 with 100% identity.	0.0178838897162994
3491_f_at	TE(UUC)C	---	TE(UUC)C tRNA-Glu	0.0178884095809845
8824_at	YNR021W	---	YNR021W hypothetical protein	0.0179031905783482
9208_at	YNL322C	KRE1	YNL322C Cell wall beta-glucan assembly	0.0179074166426742
2467_s_at*	gBL05_12	UTP20	Saccharomyces cerevisiae chromosome II, complete chromosome sequence. Found forward in NC_001134 between 232363 and 233362 with 100% identity.	0.0179094345586046
4932_at	YGR096W	TPC1	YGR096W similarity to bovine Graves disease carrier protein	0.0179278765624232
2502_s_at*	gPR13_1	---	Saccharomyces cerevisiae chromosome XVI, complete chromosome sequence. Found forward in NC_001148 between 760478 and 761477 with 100% identity.	0.0179576336234748
4408_at	YHR115C	DMA1	YHR115C strong similarity to hypothetical protein YNL116w	0.0179606490661481
6718_at	YDL235C	YPD1	YDL235C Two-component phosphorelay intermediate	0.0179665277748438
6791_s_at*	YCR097W_ex1	HMRA1	YCR097W Homeobox-domain containing protein which, together with alpha2, represses transcription of haploid-specific genes in diploid cells	0.0179848122224366
3727_f_at	YLRCTY2-2_5	---	YLRCTY2-2 Full length Ty2	0.0179970773433880
6846_at*	YCR061W	---	YCR061W hypothetical protein	0.0180158103444293
11359_at	YAL049C	---	YAL049C weak similarity to Legionella small basic protein sbpA	0.0180198643305603
9794_at	SNR6	---	SNR6 snRNA	0.0180281404881022
4044_s_at	YIL106W	MOB1	YIL106W Mps One Binder	0.0180289714865269
10264_at	YLR055C	SPT8	YLR055C transcription factor, probable member of histone acetyltransferase SAGA complex	0.0181032463226595
4560_at	YHL002W	HSE1	YHL002W SH3 domain	0.0181302188565789
8520_at	YOR047C	STD1	YOR047C homologous to MTH1; interacts with the SNF1 protein kinase and TBP in two-hybrid and in in vitro binding studies	0.0181641464323971
8293_at	YOR272W	YTM1	YOR272W microtubule-associated protein	0.0181652914106683
4965_at	YGR039W	---	YGR039W questionable ORF	0.0181694829331943
6934_at	YCL041C	---	YCL041C questionable ORF	0.0181720727604169
11393_at	YAL055W	PEX22	YAL055W hypothetical protein	0.0181921904628244
7976_at	YPL228W	CET1	YPL228W mRNA capping enzyme beta subunit (80 kDa), RNA 5'-triphosphatase	0.0181971580594631
3395_f_at*	YDRWTY1-5_5	---	YDRWTY1-5 Full length Ty1	0.0182132693952669
5174_at	YGL161C	YIP5	YGL161C hypothetical protein	0.0182150920121193
8459_at	YOR078W	BUD21	YOR078W weak similarity to YMR172w	0.0182471646287498
9768_at*	YML117W	NAB6	YML117W similarity to YPL184c	0.0182759129375021
10974_at	YJR045C	SSC1	YJR045C Mitochondrial matrix protein involved in protein import; subunit of SceI endonuclease	0.0183007449466559
5422_s_at*	YFL067W	---	YFL067W similarity to mouse period clock protein	0.0183238171775569
8320_at	YOR209C	NPT1	YOR209C homology to bacterial nicotinate phosphoribosyl transferase	0.0183287205011154
3376_f_at	TQ(UUG)E1	---	TQ(UUG)E1 tRNA-Gln	0.0183386469160501
5371_at	YFL015C	---	YFL015C weak similarity to YDR504c	0.0183721226961769
10665_g_at*	YKL076C	PSY1	YKL076C questionable ORF	0.0184250867424048
7167_at	YBR211C	AME1	YBR211C regulator of microtubule stability	0.0184495572018455
6307_at	YDR161W	---	YDR161W protein phosphatase Two C-Interacting protein	0.0184953708264017
7825_at	YPL064C	CWC27	YPL064C weak similarity to S.pombe peptidyl-prolyl cis-trans isomerase	0.0185018682055558
10948_at	YJR064W	CCT5	YJR064W subunit of chaperonin subunit epsilon	0.0185119901759150
3633_f_at	TG(UCC)O	---	TG(UCC)O tRNA-Gly	0.0185152652849337
7733_at	YPR026W	ATH1	YPR026W null mutant is viable; increased tolerance to dehydration, freezing, and toxic levels of ethanol	0.0185465654612853
10019_at	YLR304C	ACO1	YLR304C Aconitase, mitochondrial	0.0185509028271919
2291_g_at*	gER04_0	---	Saccharomyces cerevisiae chromosome V, complete chromosome sequence. Found forward in NC_001137 between 442412 and 443411 with 100% identity.	0.0185668756551848
4831_at	YGR176W	---	YGR176W questionable ORF	0.0185853470204276
6042_at	YDR435C	PPM1	YDR435C similarity to YOL141w and hypothetical C.elegans protein	0.0186110929844660
7666_at	YPR090W	---	YPR090W hypothetical protein	0.0186221557737284
8443_at	YOR106W	VAM3	YOR106W member of the syntaxin family of proteins; predicted C-terminal TMD	0.0186739127971519
10825_at*	NJR017C	---	non-annotated SAGE orf Found reverse in NC_001142 between 637602 and 637835 with 100% identity. See citation Velculescu, V.E., et al. (1997) Characterization of the yeast transcriptome. Cell 8:243-251	0.0186743874798057
3915_s_at*	YARCTY1-1_2	---	YARCTY1-1 Full length Ty1	0.01867493979864
7815_at	YPL074W	YTA6	YPL074W similarity to Vps4p and YER047c	0.0186970240248247
7208_at	YBR162C	TOS1	YBR162C similarity to hypothetical protein YJL171c	0.0187425078791893
3429_f_at	YDRCDELTA4	---	YDRCDELTA4 Ty2 LTR	0.0187511781290736
6880_at	YCR002C	CDC10	YCR002C conserved potential GTP-ginding protein	0.0187859568312786
6830_at	YCR042C	TAF2	YCR042C TATA binding protein-associated factor (TAF)	0.0187881900823116
6963_at*	NBR034W	---	non-annotated SAGE orf Found forward in NC_001134 between 555545 and 555691 with 100% identity. See citation Velculescu, V.E., et al. (1997) Characterization of the yeast transcriptome. Cell 8:243-251	0.0187957246540523
7743_at	YPL010W	RET3	YPL010W coatomer complex zeta chain	0.0188018376908505
4242_at	YIL159W	BNR1	YIL159W Bni1p-related protein, helps regulate reorganization of the actin cytoskeleton, potential target of Rho4p	0.0188116373071461
11035_at	YJL032W	---	YJL032W questionable ORF	0.0188217266514683
9134_at	YNL260C	---	YNL260C hypothetical protein	0.0188336226302485
9536_at	YMR094W	CTF13	YMR094W 58 kd component (Cbf3c) of the multisubunit 'Cbf3' kinetochore protein complex, which binds to the CDE III element of centromeres	0.0188607646512038
6192_at	YDR272W	GLO2	YDR272W Cytoplasmic glyoxylase-II	0.0188741401546888
8778_at	YNR066C	---	YNR066C strong similarity to Pep1p	0.0188778755545253
9936_at	YLR401C	DUS3	YLR401C similarity to A.brasilense nifR3 protein	0.0188966677678859
6812_at	YCR071C	IMG2	YCR071C (required for) Integrity of Mitochondrial Genome 2	0.0189041017066300
9761_at	YML124C_ex2	TUB3	YML124C alpha-tubulin	0.0189064174365849
5184_at	YGL195W	GCN1	YGL195W translational activator of GCN4 through activation of GCN2 in response to starvation	0.0189264546638627
2653_at*	gOR07_0	---	Saccharomyces cerevisiae chromosome XV, complete chromosome sequence. Found forward in NC_001147 between 855642 and 856641 with 100% identity.	0.0189484613230404
AFFX.BioC.3_st				0.0189539985417201
2807_at*	gML02_0	---	Saccharomyces cerevisiae chromosome XIII, complete chromosome sequence. Found forward in NC_001145 between 153719 and 154718 with 100% identity.	0.0189658804184211
2995_s_at*	gKR06_3	MLP1	Saccharomyces cerevisiae chromosome XI, complete chromosome sequence. Found forward in NC_001143 between 622375 and 623374 with 100% identity.	0.0189711490628958
8735_at*	NNL041C	---	non-annotated SAGE orf Found reverse in NC_001146 between 355301 and 355477 with 100% identity. See citation Velculescu, V.E., et al. (1997) Characterization of the yeast transcriptome. Cell 8:243-251	0.0189935052204784
9341_at	YMR291W	---	YMR291W similarity to ser/thr protein kinase	0.0190005148241195
5499_at	YER046w-a	---	YER046w-a questionable ORF	0.0190765160241783
7662_at	YPR086W	SUA7	YPR086W transcription factor TFIIB homolog	0.0190952050173617
7793_at	YPL050C	MNN9	YPL050C Protein required for complex glycosylation	0.0190967992730601
11221_at	YJL206C-A_ex2	NCE101	YJL206C-A involved in secretion of proteins that lack classical secretory signal sequences	0.0191045496030427
2254_at*	gGL02_0	---	Saccharomyces cerevisiae chromosome VII, complete chromosome sequence. Found forward in NC_001139 between 103045 and 104044 with 100% identity.	0.0191551768696466
10726_at	YKL147C	---	YKL147C questionable ORF	0.0191926966994369
8437_at	YOR100C	CRC1	YOR100C similarity to mitochondrial carrier proteins	0.0192220865414933
6004_at	YDR443C	SSN2	YDR443C RNA polymerase II holoenzyme component	0.0192240209507347
9885_at	YLR438W	CAR2	YLR438W ornithine aminotransferase	0.0192683912495797
5902_at*	NDL024W	---	non-annotated SAGE orf Found forward in NC_001136 between 217255 and 217434 with 100% identity. See citation Velculescu, V.E., et al. (1997) Characterization of the yeast transcriptome. Cell 8:243-251	0.0192739188485593
5161_at	YGL174W	BUD13	YGL174W weak similarity to C.elegans hypothetical protein R08D7.1	0.0193085021342482
10914_at	YJR121W	ATP2	YJR121W F(1)F(0)-ATPase complex beta subunit, mitochondrial	0.0193271202278486
8002_at	YPL248C	GAL4	YPL248C zinc-finger transcription factor of the Zn(2)-Cys(6) binuclear cluster domain type	0.0194183762724940
8889_at	YNL006W	LST8	YNL006W Required for amino acid permease transport from the Golgi to the cell surface	0.0194391220974197
7658_at	YPR082C	DIB1	YPR082C S. pombe dim1+ in budding yeast	0.0194456168729745
8384_f_at	YOR182C_ex2	RPS30B	YOR182C Ribosomal protein S30B	0.0194532722586167
7130_g_at*	YBR220C	---	YBR220C similarity to human acetyl-coenzyme A transporter	0.0195206659960871
6534_at	YDL064W_ex2	UBC9	YDL064W ubiquitin-conjugating enzyme	0.0195355883500590
3492_f_at	YCLCDELTA1	---	YCLCDELTA1 Ty1 LTR	0.0195412972973986
10511_at	YKR039W	GAP1	YKR039W general amino acid permease	0.0195706620315234
9267_at*	NMR070C	---	non-annotated SAGE orf Found reverse in NC_001145 between 849877 and 850053 with 100% identity. See citation Velculescu, V.E., et al. (1997) Characterization of the yeast transcriptome. Cell 8:243-251	0.0195876371001619
4610_at*	NGR116C	---	non-annotated SAGE orf Found reverse in NC_001139 between 994368 and 994517 with 100% identity. See citation Velculescu, V.E., et al. (1997) Characterization of the yeast transcriptome. Cell 8:243-251	0.019601979513638
10388_at	YLL043W	FPS1	YLL043W Suppressor of tps1/fdp1 and member of the MIP family of transmembrane channels; may be involved in glycerol efflux	0.0196134894305623
4248_at	YIL153W	RRD1	YIL153W Resistant to Rapamycin Deletion	0.0196244726262938
6802_at*	YCL022C_ex1	---	YCL022C hypothetical protein	0.0196287070692245
7133_at	YBR223C	TDP1	YBR223C hypothetical protein	0.0196611490551998
4875_at	YGR130C	---	YGR130C weak similarity to myosin heavy chain proteins	0.0196966248764527
5879_at*	NDL032W	---	non-annotated SAGE orf Found forward in NC_001136 between 160791 and 160925 with 100% identity. See citation Velculescu, V.E., et al. (1997) Characterization of the yeast transcriptome. Cell 8:243-251	0.0197104334534188
9555_at	YMR070W	MOT3	YMR070W 2 Cys2-His2 zinc fingers at c-terminus, glutamine and asparagine rich	0.0197702324502999
7677_at	YPR057W	BRR1	YPR057W Protein involved in snRNP biogenesis	0.0197867014252531
3396_f_at	YDRWDELTA28	HAP1	YDRWDELTA28 Ty1 LTR	0.0198309541143427
4914_at	YGR078C	PAC10	YGR078C Polypeptide 3 of a Yeast Non-native Actin Binding Complex, homolog of a component of the bovine NABC complex	0.0198370050412028
8149_at	YOL038c-a	---	YOL038c-a identified by SAGE	0.0198626682865667
6648_at	YDL172C	---	YDL172C questionable ORF	0.0198713819761883
4765_at	YGR245C	SDA1	YGR245C similarity to hypothetical S.pombe protein	0.0198928126035779
5081_at	YGL071W	AFT1	YGL071W Putative transcription factor that binds the consensus site PyPuCACCCPu	0.0199082628177421
8988_at	YNL134C	---	YNL134C similarity to C.carbonum toxD gene	0.0199178370689297
3414_f_at*	TY1B_DR3_ex2_3	---	Saccharomyces cerevisiae chromosome IV, complete chromosome sequence. Found reverse in NC_001136 between 878651 and 882613 with 100% identity.	0.0199774003894934
5706_at	YER007W	PAC2	YER007W Required for viability in the absence of the kinesin-related mitotic motor Cin8p; required for normal microtubule stability	0.0199807056599849
4267_at*	NHR023C	---	non-annotated SAGE orf Found reverse in NC_001140 between 458162 and 458326 with 100% identity. See citation Velculescu, V.E., et al. (1997) Characterization of the yeast transcriptome. Cell 8:243-251	0.0199982465874602
4215_g_at*	YIL141W	AXL2	YIL141W questionable ORF	0.0200033263828630
9309_at	YMR303C	ADH2	YMR303C alcohol dehydrogenase II	0.0200100481423302
7575_at	YPR177C	---	YPR177C questionable ORF	0.0200328071707458
5859_at*	NDR046C	---	non-annotated SAGE orf Found reverse in NC_001136 between 721872 and 722042 with 100% identity. See citation Velculescu, V.E., et al. (1997) Characterization of the yeast transcriptome. Cell 8:243-251	0.0200614804858570
2575_s_at*	gOR07_6	---	Saccharomyces cerevisiae chromosome XV, complete chromosome sequence. Found forward in NC_001147 between 861642 and 862641 with 100% identity.	0.0200621556338659
7791_at	YPL052W	OAZ1	YPL052W hypothetical protein	0.0200650822084468
4758_at	YGR238C	KEL2	YGR238C protein containing kelch repeats, similar to YHR158c and YPL263c	0.0200677353729743
8654_at	YOL089C	HAL9	YOL089C putative transcription factor; contains a zinc finger	0.0200790261896056
7372_at	YBR013C	---	YBR013C hypothetical protein	0.0201026517634763
9698_at	YML057W	CMP2	YML057W Catalytic A subunit of calcineurin, type 2B protein serine/threonine phosphatase; redundant with Cna1; cytoplasmic	0.0201186865842921
6397_at	YDR073W	SNF11	YDR073W component of SWI/SNF global transcription activator complex	0.0201304136798252
7608_at	YPR122W	AXL1	YPR122W putative homolog of human insulin-degrading endoprotease	0.0201324696872622
6857_at	YCR024C	SLM5	YCR024C Asn-tRNA synthetase	0.0201460238067631
8283_at	YOR262W	---	YOR262W similarity to YLR243w	0.0201617179404597
9125_at	YNL269W	BSC4	YNL269W hypothetical protein	0.0201757371560098
3070_s_at*	gJL08_3	CYR1	Saccharomyces cerevisiae chromosome X, complete chromosome sequence. Found forward in NC_001142 between 427301 and 428300 with 100% identity.	0.0201878992695318
7973_at	YPL231W	FAS2	YPL231W alpha subunit of fatty acid synthase	0.0202449794872998
2433_at*	gCL01_1	---	Saccharomyces cerevisiae chromosome III, complete chromosome sequence. Found forward in NC_001135 between 83220 and 84219 with 100% identity.	0.0202501725807464
4190_at	YIL074C	SER33	YIL074C strong similarity to E.coli phosphoglycerate dehydrogenase	0.0202781319924316
4742_at	YGR266W	---	YGR266W hypothetical protein	0.020325183005
3458_f_at	YCRWDELTA8	---	YCRWDELTA8 Ty1 LTR	0.0203781113298409
4996_at	YGR023W	MTL1	YGR023W acts in concert with Mid2p to transduce cell wall stress signals	0.0204037697935269
7166_at	YBR210W	ERV15	YBR210W strong similarity to D.melanogaster cornichon protein	0.0204213052346273
2670_at*	gNR08_1	---	Saccharomyces cerevisiae chromosome XIV, complete chromosome sequence. Found forward in NC_001146 between 656170 and 657169 with 100% identity.	0.0204282835654511
5100_at	YGL097W	SRM1	YGL097W pheromone response pathway suppressor	0.0204297252429095
7251_at	YBR115C	LYS2	YBR115C alpha aminoadipate reductase	0.0204763240103446
7827_at	YPL062W	---	YPL062W hypothetical protein	0.0204871209049332
8021_at	YPL274W	SAM3	YPL274W strong similarity to amino-acid transport proteins	0.0204907515123565
10967_at	YJR038C	---	YJR038C questionable ORF	0.0204989629677741
10793_at	YKL219W	COS9	YKL219W Protein with similarity to subtelomerically-encoded proteins such as Cos5p, Ybr302p, Cos3p, Cos1p, Cos4p, Cos8p, Cos6p, Cos9p	0.0205078178775446
3705_f_at*	YMLWTY1-2_5	---	YMLWTY1-2 Full length Ty1	0.0205094992186901
4832_at	YGR177C	ATF2	YGR177C Alcohol acetyltransferase	0.0205106322866593
5435_at	YFL045C	SEC53	YFL045C phosphomannomutase	0.0205122929061323
3588_f_at*	YPLWTY1-1_4	---	YPLWTY1-1 Full length Ty1	0.0205291150097805
10852_at	YJR150C	DAN1	YJR150C Protein induced during anaerobic growth	0.0205683188334028
8205_at	YOR361C	PRT1	YOR361C translation initiation factor eIF3 subunit	0.0205867104784462
9376_at	YMR237W	BCH1	YMR237W similarity to CHS6 protein	0.0206608329587985
7139_at	YBR229C	ROT2	YBR229C Homolog to 1,4-a-glucosidase (S.cerevisiae) (EC 3.2.1.3) 3	0.0206749128386376
8119_f_at*	NOR043C	---	non-annotated SAGE orf Found reverse in NC_001147 between 703986 and 704222 with 100% identity. See citation Velculescu, V.E., et al. (1997) Characterization of the yeast transcriptome. Cell 8:243-251	0.0206976096124656
4682_at*	NGR096C	---	non-annotated SAGE orf Found reverse in NC_001139 between 836149 and 836340 with 100% identity. See citation Velculescu, V.E., et al. (1997) Characterization of the yeast transcriptome. Cell 8:243-251	0.0206994016196479
2980_at*	gKR05_3	---	Saccharomyces cerevisiae chromosome XI, complete chromosome sequence. Found forward in NC_001143 between 538784 and 539783 with 100% identity.	0.0207078816241148
6151_at	YDR320C	SWA2	YDR320C similarity to hypothetical S. pombe protein and weak similarity to bovine auxilin	0.0207272032313040
11098_at	YJL059W	YHC3	YJL059W Homolog of human CLN3	0.020733357748489
7373_at	YBR014C	---	YBR014C Glutaredoxin homolog	0.0207467807440695
3542_f_at	YPR204W_3	YRF1-1 /// YRF1-2 /// YRF	YPR204W strong similarity to subtelomeric encoded proteins	0.0207570869684582
6462_at	YDR001C	NTH1	YDR001C neutral trehalase (alpha,alpha-trehalase)	0.0207655350653765
7579_at	YPR181C	SEC23	YPR181C cytoplasmic GTPase-activating protein	0.020770455823682
8234_at	YOR300W	---	YOR300W questionable ORF	0.0207711832283258
4813_at	YGR203W	---	YGR203W weak similarity to X.laevis protein-tyrosin-phosphatase cdc homolog 2 and to hypothetical protein YPR200c	0.0207976488815436
9529_at	YMR130W	---	YMR130W similarity to D.melanogaster Dreg-2 protein	0.0208264053910104
3804_f_at	TQ(UUG)L	---	TQ(UUG)L tRNA-Gln	0.0208969160140706
10265_at	YLR056W	ERG3	YLR056W C-5 sterol desaturase	0.0209080150109185
5594_at	YER109C	FLO8	YER109C putative transcriptional activator of FLO1	0.0209289693797077
4323_f_at	YHR216W	IMD2	YHR216W IMP dehydrogenase; probable PUR5 gene	0.0210178078298801
9482_g_at*	YMR169C	ALD3 /// ALD2	YMR169C Aldehyde Dehydrogenase (NAD(P)+)	0.0210444649316602
4188_at	YIL076W	SEC28	YIL076W epsilon-COP coatomer subunit Sec28p	0.0210445185931071
10990_at	YJR013W	GPI14	YJR013W similarity to C.elegans B0491.1 protein	0.0210488557038661
5364_at	YFR022W	ROG3	YFR022W similarity to Rod1p	0.0210756589838243
7090_at	YBR272C	HSM3	YBR272C Hsm3p may be a member of the yeast MutS homolog family	0.0210780259279347
3444_f_at	YDRCDELTA8	---	YDRCDELTA8 Ty1 LTR	0.0211024762636663
4636_i_at*	NGL037C	---	non-annotated SAGE orf Found reverse in NC_001139 between 93459 and 93722 with 100% identity. See citation Velculescu, V.E., et al. (1997) Characterization of the yeast transcriptome. Cell 8:243-251	0.0211566800715188
9172_at	YNL312W_ex2	RFA2	YNL312W subunit 2 of replication factor RF-A; 29% identical to the human p34 subunit of RF-A	0.0211654560301509
2173_g_at*	gGR14_1	YOR1	Saccharomyces cerevisiae chromosome VII, complete chromosome sequence. Found forward in NC_001139 between 1052406 and 1053405 with 100% identity.	0.0211840105850215
10126_at	YLR191W	PEX13	YLR191W Peroxisomal membrane protein that contains Src homology 3 (SH3) domain	0.0212094943214933
4889_at	YGR099W	TEL2	YGR099W involved in controlling telomere length	0.0212198326811330
3474_f_at	YDLCDELTA1	---	YDLCDELTA1 Ty1 LTR	0.0213047087877461
10102_at	YLR210W	CLB4	YLR210W G(sub)2-specific B-type cyclin	0.0213150547632433
9095_at	YNL254C	---	YNL254C hypothetical protein	0.021316095033609
9918_at	YLR383W	SMC6	YLR383W Protein involved in recombination repair, homologous to S. pombe rad18	0.0213208451644388
5837_at*	NDR041C	---	non-annotated SAGE orf Found reverse in NC_001136 between 664944 and 665141 with 100% identity. See citation Velculescu, V.E., et al. (1997) Characterization of the yeast transcriptome. Cell 8:243-251	0.0213250173529789
2275_g_at*	gEL01_6	RMD6	Saccharomyces cerevisiae chromosome V, complete chromosome sequence. Found forward in NC_001137 between 13553 and 13915 with 100% identity.	0.0213333450818015
3651_f_at	YNLCDELTA1	---	YNLCDELTA1 Ty1 LTR	0.0213509835011248
9831_at*	NLR096W	---	non-annotated SAGE orf Found forward in NC_001144 between 603628 and 603825 with 100% identity. See citation Velculescu, V.E., et al. (1997) Characterization of the yeast transcriptome. Cell 8:243-251	0.0213544609554035
7499_at*	NPR009C	---	non-annotated SAGE orf Found reverse in NC_001148 between 678411 and 678614 with 100% identity. See citation Velculescu, V.E., et al. (1997) Characterization of the yeast transcriptome. Cell 8:243-251	0.0213599736583965
7602_at	YPR158W	---	YPR158W similarity to YGR142w	0.0214176636555952
5601_at	YER116C	SLX8	YER116C zinc-finger protein	0.0214516866978481
2169_s_at*	gGR13_4	SLH1	Saccharomyces cerevisiae chromosome VII, complete chromosome sequence. Found forward in NC_001139 between 1035505 and 1036504 with 100% identity.	0.0214905407311768
9903_at	YLR412W	---	YLR412W weak similarity to Candida maltosa cytochrome P450	0.0215279548069900
4735_at	YGR259C	---	YGR259C questionable ORF	0.0215434959108454
7778_at	YPL020C	ULP1	YPL020C weak similarity to Smt4p	0.0215637859392647
4154_at	YIL063C	YRB2	YIL063C nuclear protein, interacts with Gsp1p and Crm1p	0.02157175249697
5656_at	YER045C	ACA1	YER045C weak similarity to transcription factor Sko1p	0.0215906238222168
7312_at	YBR044C	TCM62	YBR044C similarity to chaperonin HSP60 proteins	0.0216203325316118
5543_at	YER149C	PEA2	YER149C Protein with coiled-coil domain	0.0216458591295096
4195_at	YIL116W	HIS5	YIL116W histidinol-phosphate aminotransferase	0.0216790502663197
6644_at	YDL176W	---	YDL176W hypothetical protein	0.0217230513414675
5475_at*	NER033W	---	non-annotated SAGE orf Found forward in NC_001137 between 401911 and 402066 with 100% identity. See citation Velculescu, V.E., et al. (1997) Characterization of the yeast transcriptome. Cell 8:243-251	0.0217311799557295
7839_at	YPL096W	PNG1	YPL096W hypothetical protein	0.0217862036071284
2469_s_at*	gBL05_14	UTP20	Saccharomyces cerevisiae chromosome II, complete chromosome sequence. Found forward in NC_001134 between 234363 and 234580 with 100% identity.	0.0218174923964646
8686_at	YOL148C	SPT20	YOL148C transcription factor, member of the histone acetyltransferase SAGA complex	0.0218245399034125
3405_f_at	TQ(UUG)D3	---	TQ(UUG)D3 tRNA-Gln	0.0218441730775727
3400_i_at*	YDRWDELTA30	---	YDRWDELTA30 Ty1 LTR	0.0218653227379179
3634_f_at	YOLCDELTA3	---	YOLCDELTA3 Ty1 LTR	0.0219008981002420
10760_at	YKL206C	ADD66	YKL206C hypothetical protein	0.0219729397030908
5638_g_at*	YER066W	CDC4	YER066W strong similarity to cell division control protein Cdc4p	0.0220113122058707
7498_at*	NPR004C	---	non-annotated SAGE orf Found reverse in NC_001148 between 588994 and 589242 with 100% identity. See citation Velculescu, V.E., et al. (1997) Characterization of the yeast transcriptome. Cell 8:243-251	0.0220134237133480
7580_at	YPR182W	SMX3	YPR182W Sm or Sm-like snRNP protein	0.0220150343063739
6540_at	YDL058W	USO1	YDL058W Integrin analogue gene	0.0220607178576376
[truncated: 1,069 more rows]
