# Supplementary material for: Performing statistical analyses on quantitative data in Taverna workflows: An example using R and maxdBrowse to identify differentially-expressed genes from microarray data
Source: BMC Bioinformatics. 2008 Aug 7;9:334. doi: 10.1186/1471-2105-9-334 (PMC2528018; doi:10.1186/1471-2105-9-334)
Supplement: Additional file 3 — Nitrogen t-test. [file 1471-2105-9-334-S3.zip › 0.05ttest/genes.txt]

RGD2
ARO7
DAL81
MIG3
IMD4
SEC66
ALG7
MSI1
LEU9
HSP78
PMT6
RME1
MAL11
DAL4
KAP122
YOL019W
FCY2
FCY22
GRX3
ERV2
FET5
YAL061W
YIH1
TG(GCC)O2
ISM1
MET31
HOM3
TG(GCC)B
SGT2
MOH1
SUT2
TR(UCU)J2
XYL2
YCR023C
SRL3
TAH1
TMT1
DUR1,2
MCH5
BUR6
OSW2
TOS4
AQY2
RNR3
MSH2
ENA5
ENA2
ENA1
PEP12
YRO2
SIP18
ECM31
RNH203
SSU72
ENA2
ENA1
PAI3
YIP1
GCV2
UBC8
GLO1
GET3
RMI1
GPM3
SPS4
CSE4
VID24
OPT1
HXT5
ZTA1
YPS1
FLO9
FLO1
FLO5
GTO1
DAL3
BRE4
MFA1
MAG1
TR(UCU)D
YGK3
MCD4
HEK2
SUR2
DAL5
DAL5
NOP1
SOL4
RAD28
YFR055W
NNF2
URA8
HRR25
TR(UCU)J1
VPS20
HEM1
ADD37
TIR3
ENB1
FLO9
FLO1
FLO5
CWH43
DYS1
TT(AGU)J
GCR1
NOP13
PHO8
PDI1
RPO31
YPL141C
HRT3
PRO1
RPA49
TG(GCC)M
LSG1
INO4
YIL165C
POP6
YGR043C
RPA190
LSM3
FAR1
FIT1
TAL1
STE7
ICY2
NIF3
YGL157W
SLC1
MAM3
HXT2
HAC1
TRS130
HXK1
VTH2
VTH1
TYS1
TG(GCC)C
PAN2
IML3
APD1
MNN2
DPL1
DAP1
NAT2
ERG9
GLO4
CLB1
CCT4
Q0167
YGL039W
BUD7
TKL2
MCK1
GDH1
ERP2
KTR6
HAP1
LSM4
AGA2
MPD1

YKR075C
AEP2
PTR2
NUS1
ARP2
HSP60
AAD3
AAD15
TOS3
MF(ALPHA)1
TK(CUU)J
SRL2
CAR1
MBR1
RTT106
ODC1
ADE8
COX9
DOA4
CLN2
NHA1
GLT1
TR(UCU)K
YCF1
TOM6
ABP140
AAP1
SEC9
FRE3
PET111
KNH1
TAP42
AIP1
FLO9
FLO1
PRM7
SSO2
PRE5
ADE3
ERG28
HSP42
FAT1
ADY3
IST3
STT3
RET1
TR(UCU)M2
BNA4
TR(ACG)K
STF1
GPH1
GRX4
YAP3
PMT1
MXR1
ARO2
YOR387C
GPI19
MDH2
TY1B_A_LR4
CWP1
TR(UCU)M1
VHR1
RIB7
TN(GUU)K
MLP1
MRP51
DAL80
ATC1
CHS3
URA7
ARO4
MFA1
MUP1
YMR118C
YEA6
YDR089W
SWI1
VRG4
TG(GCC)P2
SUP35
RPC37
ALG9
YLR247C
KEL3
YKL033W-A_ALT
MRK1
YPR011C
HMS1
NSG1
BSC2
YBL054W
MET18
ECM7
NUP100
ATG3
SKM1
TR(UCU)E
RRP5
PAN6
RPN1
FRE2
FPR2
MST1
ATG7
LYS12
YOR246C
KAR2
POP3
HOG1
YMC2
FUN12
TS(AGA)D2
Q0155
MRPL25
SHC1
ICL2
DID2
ASN2
MBF1
DFG5
YCR100C
STE4
SMF1
COQ1
LHS1
CAK1
YSP3
SOD1
MRPL50
STP4
PEX10
MFT1
BFR1
YGR207C
SRB7
TS(AGA)A
TMA10
YAH1
HAC1
DSF1
SPC97
CEN13
FLO9
FLO5
AAH1
DBP5
MFA2
PTP2
GRE3
RPB9
CNS1
RPT4
COP1
SEC16
NIT1
YPT32
TOM20
SUT1
TM(CAU)J1
KAP104
CDC4
TPO2
TPO3
IBD2
KTR2
MET2
STE18
BST1
CTM1
LST4
GAD1
HMX1
YHB1
SWD3
TOP3
THR4
PEX11
STF2
GPI16
VHT1
TAT2
LEU4
RAD16
OAC1
PET10
CDA1
MUC1
YMR221C
PFK27
STV1
TG(GCC)J2
YBR053C
LEU2
SWF1
IRS4
HSP10
PHO11
PHO12
ILV5
ECM9
RFM1
ERG12
RPA190
NRG1
PHD1
GSH2
SEC18
DAD4
YIR035C
RDH54
MNS1
YOR071C
PRX1
SPT4
RHR2
PMT3
TSC3
PRM2
MRP10
VBA1
PBI2
ERD1
SMD3
DPM1
CUP9
IRR1
PRP6
CWC23
PER1
ERP1
EEB1
CLU1
AYT1
YPL230W
PAN5
HMF1
YOR338W
PRD1
WSC2
PBN1
SEC61
DLD1
SFK1
NAB6
SMB1
HPT1
DLS1
PRP5
SEC24
CFT1
WRS1
YOR283W
URA2
IZH1
PYK2
FRE4
MEP2
TC(GCA)P1
APA1
RBG2
SEC16
NCA3
HEM4
MAK31
YPT1
OYE2
TMA17
YJL171C
SEC31
TYR1
RGD1
PET130
RPB7
YOR286W
SET5
DCS2
POM152
SEC59
ALD2
PMP2
CDC43
SEC16
RNR4
TAF6
PRM5
VTA1
DAL2
ZWF1
NPR1
ALG12
MAM1
EXG2
MNN1
RRI2
CSM4
HBT1
UBC1
ALD4
YNR029C
ATG5
YBR139W
GCN4
PFS2
RMD6
ENT5
PXA2
YLL053C
ELP2
SUR4
KAP95
SNF3
PMU1
MND2
YCR099C
EDC2
SNX41
SOH1
TH(GUG)M
IES4
GAL2
VAM6
SPI1
YER130C
NPY1
CRP1
ORC2
CDC5
RPA135
TSA2
JEN1
SNR45
KTR1
MIS1
RFS1
MKK1
BRR2
PHB2
AAT2
YFR011C
YIA6
TS(AGA)M
2MIC_REP2
OPY2
PHO84
RPS9B
RPA190
OSH3
IDH2
ARN1
ZIP1
HSL7
EMI1
PIB1
ATG17
SNO1
AAD4
WBP1
DNF2
JEM1
ORC5
KAR1
RML2
RKM2
IMP1
MID1
NOP16
STO1
ECM32
UTP15
RNT1
HST2
INO1
NHP10
RDS1
SDL1
PMT5
TKL1
CSH1
SKG3
TT(UGU)P
HAC1
YRM1
YDR061W
PRP8
SWI4
REF2
REC107
VMA10
YPL109C
YBR033W
CRN1
IML1
TR(UCU)B
SLX9
YKE4
ATG8
TR(ACG)D
SEC21
FAB1
TLC1_0
GAS4
ABP140
NRD1
GND1
UBP14
TS(AGA)D3
MSF1
KRE5
PHO89
ALG1
TH(GUG)K
YIL151C
UBX6
GTT3
SBE22
YBR284W
ERB1
GAR1
ERF2
MSH4
PRS4
YOR223W
HCR1
HHT1
ATP3
RPG1
HPA3
AUS1
DFM1
OM45
CTP1
YPT52
RPF1
SWI5
FUR4
TVP15
MKT1
FCF2
IVY1
TAF4
YRF1-1
YRF1-2
YRF
UTP21
SNR19
BRF1
TFB3
HKR1
TOM70
LPP1
YNL247W
MRPL3
RER2
RPL6B
CAN1
TV(UAC)B
ICL1
BAP2
RNR2
NCA2
YLL054C
SOL3
PPH3
YER184C
SIZ1
RNA1
RIB3
YDR307W
CLN1
DFG10
RCE1
SFB3
HUR1
YBR062C
YPR127W
CPR2
NFT1
FIP1
HCH1
PTC6
PPA2
CHS6
ECI1
MTG1
PPZ1
YCR087C-A
CAP2
SNX3
STB2
MRH1
YHL017W
HEM13
SSA4
PTC7
POS5
SSE2
RTN1
MBA1
YRF1-1
YRF1-3
YRF
MRM1
VAC8
GPI18
UGA2
SNA2
OST3
IPI3
HAS1
RMD11
TD(GUC)J1
YBR063C
GLC8
YMR102C
SPC19
LAG1
PSE1
PRK1
NDE2
COS10
COQ3
YOR285W
RIM8
RPT3
UTP13
YDR520C
SME1
TYW1
DSS1
LAS21
MAF1
ADH7
RPS27B
SHM1
ATO3
PEX12
YPL144W
PRR1
ENT4
YFR007W
YFL054C
GIP2
TUB1
YMR226C
ZRC1
PRO2
MST28
MST27
SPH1
TS(AGA)E
CDC6
TAD3
MSH5
Q0270
MTO1
CIN2
SGF29
COX15
CKS1
HOR2
SNF7
NUP85
DPS1
TA(UGC)A
HOF1
OMS1
TPA1
ACB1
AST1
SDS24
MET7
YPR117W
SPT3
PCS60
ABF2
RPL22B
CMK1
MDM20
NAS6
YML018C
ATP8
RKI1
NDI1
DUT1
SCP160
YIL166C
BCS1
CBR1
GCS1
SSA2
TAT1
YLR126C
HUT1
ATG26
LYS1
VTH2
VTH1
VTH2
VTH1
MAM33
TH(GUG)E1
MYO1
PSK2
FKS1
SEC16
PRP42
RAD59
CUP1-1
CUP1-2
SDS3
LSB3
ATG11
DDI1
STU1
NMD5
MSS51
Q0320
SET7
TS(AGA)D1
EHD3
TIF4632
MRPL40
YOR390W
UGA3
CCC2
MRS1
YEL043W
CCA1
HSP31
SIM1
POL5
THI4
ILV1
YCL045C
VHS1
AAC3
SAD1
ASF2
YMR181C
PMP2
BUD7
ODC2
MSS18
STR3
CAT8
KTR3
SED1
MDM30
CDC50
PTH2
TAF13
LSC2
ARD1
ILS1
MET28
HAM1
CDC36
HEM12
AAT1
POM34
RRN6
NUT2
MCM16
DPB2
MED11
HST4
AHA1
YBR025C
OPI8
TRP5
COX17
SNG1
LOC1
TIF6
MSS116
TIF5
KAP123
YFR006W
FLO10
YBR204C
FUI1
QRI5
GCD10
MTG2
ERG25
NDE1
ORM1
DMA2
RIM8
YNL045W
APC1
HOR7
FSH2
MET14
YJL045W
SGN1
ZRG17
ITR1
GPI12
YLR345W
SEC11
DLD2
YDL038C
SLH1
BDS1
UBA1
TRE1
SGE1
YBR242W
IRA2
DIA4
KAE1
PSD2
TPS3
ATG19
SVS1
EFR3
RFC3
RAP1
HTZ1
SCEI
YLR419W
YGL080W
YPR022C
RNR1
SNT309
MKC7
EMP70
SSP1
YPR157W
FAB1
TOR1
MVB12
AIR1
YGR111W
XBP1
HMRA1
ADY2
ARG81
GBP2
MID2
HSP12
SUA5
MRP20
TRA1
CCT6
COR1
YDR541C
IXR1
CBC2
COG8
RSC9
ADE6
YOR394W
LSP1
YRF1-1
YRF1-2
YRF
LEU1
BUD30
GTO3
FKS1
ENT1
YKR096W
AAR2
YLR108C
RAD57
SFA1
ARC15
HNT1
YKL161C
CDC31
UTR1
GIS4
GUK1
PDR3
PCA1
CSR2
MRPL44
HOM2
YKR104W
CLB6
TS(AGA)J
YLR426W_EX2
ADE5,7
RPA43
EPS1
SSP120
YLR004C
SCH9
IST1
YKL121W
PSY1
NUT1
TS(AGA)L
PRS2
PDE2
MAK3
YNL194C
VAS1
ARH1
SNR51
SIT1
URB1
ICY1
EST2
HIT1
RIM2
HMG2
TUF1
TOR1
SLD5
AXL2
RPL9A
RPL9B
LGE1
CYK3
SWR1
YNL217W
ATG1
TQ(UUG)D2
TA(UGC)O
YBR270C
TM(CAU)J3
YGR250C
TRM10
AVT7
NET1
UBP16
USA1
YPL229W
TE(UUC)M
CCL1
GAL1
YPS5
GUT2
ERG2
RGT2
SWH1
CLC1
YMR031C
GPD1
SLY41
OMA1
PIC2
HFD1
HOS1
YDR338C
UBP11
SER1
UBC6
PEP7
APN1
ERG11
CSR2
YPR114W
NTO1
GIM3
MSE1
SGF11
YHC1
TOR1
KTR4
UTP20
PKR1
RPS9B
CTL1
IMD4
MUB1
SIW14
ECM29
UTP20
GEA2
YBR238C
SSL2
PMC1
MRP2
YDL119C
RGT1
GIS2
TLG2
OPI6
TN(GUU)C
GIS1
MSC1
NAT1
LDB17
YJL213W
YOX1
TMS1
MBB1
NRG2
HUB1
PET112
COS9
VPS38
SKI2
TRA1
TG(CCC)D
ECM27
MRPL33
YPR118W
SER3
MMS1
YIL064W
SNF4
AGA1
YDR415C
ASP1
PFK1
YNL320W
YFR018C
GCD6
GPX1
NUP145
HSP82
YNL203C
ALG3
LOS1
SLM2
YLR267W
BDF1
BUD25
YSC84
SIS2
HOM6
KIP1
NPL6
TRA1
LST7
SED4
EAF5
YJL103C
COX18
YPR004C
VTH2
VTH1
ILV3
TS(AGA)B
PFK2
GCN20
EAF7
TE(UUC)B
RPC82
AI5_BETA
RPL31B
KRE33
GIP4
ITR2
HAT1
NAS2
SPT7
RLI1
SNZ3
SNZ2
EMP24
RHO3
CRH1
RNY1
BUL1
DIM1
LEM3
SGA1
GLG1
TI(AAU)L1
FSP2
PCM1
PRP18
SHU2
SPT21
YHR113W
YCS4
AVT2
TRA1
PUS7
YDL203C
MRPL27
ABD1
RET2
ALD3
YFH1
SNR11
SEN54
YGR110W
ACO2
AI2
AGX1
WSS1
TQ(UUG)D1
RPA14
ILV2
RAD26
IMD2
PCL5
LIP1
MEC1
SKI6
FMS1
HYP2
YEL007W
PHS1
ARN2
PDS5
UTP20
TRR2
TL(GAG)G
THS1
PUF2
PMT2
SKG6
SCW4
FUS2
TRA1
KCC4
ECM21
HXT12
HXT9
HXT11
DAP2
MGR1
MIC17
CTK2
YHR020W
JSN1
PES4
VPS24
ISC10
SEC13
YEL073C
ARX1
BUD20
SUE1
PGM2
YGL220W
NAM2
TGL2
AVT1
UPC2
DAD2
SDC25
AFG1
AVT4
YCK2
CHL1
MET10
RRI1
RAX1
TG(UCC)N
COX12
HYS2
DIN7
MSN5
FZF1
APL3
YHL044W
GAL80
TR(CCG)L
TA(UGC)L
ERG7
SAP4
VPS25
RPL13A
TIM21
QCR9
VTH2
VTH1
CCE1
VTC4
YOL054W
PDR8
PRS3
EHT1
HUG1
ARO3
ATG2
SEC27
DBP8
YRF1-1
YRF1-2
YRF
RSC58
HIS4
NMA1
UBC13
SSF2
PIM1
PCK1
GOT1
URA1
RSR1
PRB1
DOG2
DOG1
SXM1
YKL050C
PUS6
ARO1
UBX3
ERG6
MSP1
YNL144C
CSG2
MHT1
DOA1
NFT1
AST2
ECM29
MSS2
TOS8
ECM38
GID7
ILM1
RHO4
CUS2
CDC1
NUP85
SLM6
FRS2
DAL82
YIF1
SLF1
PDA1
SEY1
MDM31
YRF1-1
YRF1-2
YRF
SAM4
UTP5
MUK1
RPT6
YJR107W
ENA5
CDS1
NDC1
TE(UUC)K
ESP1
VAM7
HPR1
NAM2
BOI1
SIP5
HIS3
CYM1
UBP3
RPO21
SEC14
UTP20
URA6
YTA7
MTF1
RAD1
TPP1
HIS2
PBP1
IDP1
SMM1
GEA2
SLI15
YKR070W
GAL3
APT1
TRM12
TOM71
KRE5
TE(UUC)C
KRE1
UTP20
TPC1
DMA1
YPD1
HMRA1
YAL049C
SNR6
MOB1
SPT8
HSE1
STD1
YTM1
PEX22
CET1
YIP5
BUD21
NAB6
SSC1
YFL067W
NPT1
TQ(UUG)E1
YFL015C
PSY1
AME1
YDR161W
CWC27
CCT5
TG(UCC)O
ATH1
ACO1
PPM1
VAM3
YTA6
TOS1
CDC10
TAF2
RET3
BNR1
CTF13
GLO2
YNR066C
DUS3
IMG2
TUB3
GCN1

MLP1
YMR291W
SUA7
MNN9
NCE101
CRC1
SSN2
CAR2
BUD13
ATP2
GAL4
LST8
DIB1
RPS30B
YBR220C
UBC9
GAP1
FPS1
RRD1
TDP1
YGR130C
MOT3
BRR1
HAP1
PAC10
SDA1
AFT1
YNL134C
PAC2
AXL2
ADH2
OAZ1
KEL2
HAL9
CMP2
SNF11
AXL1
SLM5
YOR262W
BSC4
CYR1
FAS2
SER33
MTL1
ERV15
SRM1
LYS2
SAM3
COS9
ATF2
SEC53
DAN1
PRT1
BCH1
ROT2
SWA2
YHC3
YBR014C
YRF1-1
YRF1-2
YRF
NTH1
SEC23
YMR130W
TQ(UUG)L
ERG3
FLO8
IMD2
ALD3
ALD2
SEC28
GPI14
ROG3
HSM3
RFA2
YOR1
PEX13
TEL2
CLB4
SMC6
RMD6
YPR158W
SLX8
SLH1
YLR412W
ULP1
YRB2
ACA1
TCM62
PEA2
HIS5
PNG1
UTP20
SPT20
TQ(UUG)D3
ADD66
CDC4
SMX3
USO1
YLR278C
TQ(UUG)E2
BDS1
TRF5
ZAP1
MRPL39
YCR062W
UTR2
CSI1
URM1
TRA1
GCD1
TRA1
AAD6
CRT10
SGA1
YKL033W-A
CSR2
DAK2
TE(UUC)J
HOL1
MED2
KOG1
PUB1
WTM2
ARG8
PCI8
AZR1
PSK1
TAZ1
PFA3

YRF1-1
YRF1-2
YRF
GPI11
PGA3
FPR3
MIA40
USE1
YFR032C
ACF2
SWP1
SRB2
ERJ5
TFB1
SNR56
KTR3
MTM1
VIK1
SSK1
RPL35B
RPL35A
YPR172W
TPK2
LAG2
RPS16B

MRPL11
TQ(UUG)B
CSF1
YEL074W
PDH1
RAD3
TIR2
YNK1
DTD1
YNR063W
RPC40
ATG18
MGM1
ARG80
SFI1
UTP20
ERG5
PET122
YNL274C
PHO85
SWI1
DSN1
RTT102
EMG1
MNP1
MRPL20
SEC15
SHY1
YOR059C
BET4
TQ(UUG)C
COX20
PBS2
MF(ALPHA)2
TOM1
SRN2
BIO3
ASK10
RSM10
IMP2
YOR378W
NIP1
RIM20
MET18
HKR1
INO80
YML081W
DNF2
FMT1
YRF1-1
YRF1-2
YRF
COY1
LCB4
DCS1
NOP14
RSB1
PUS1
HPR5
YPS6
DGA1
SHM2
BPH1
NOC2
IOC4
YDJ1
HAP2
COX1
TSC10
VMA22
FOB1
GAS2
NUP157
DCC1
MPA43
GPG1
MNT3
TRM3
PDS1
RPL8A
RPL8B

YFL031W_EX2_ALT
POP8
NCP1
MUM2
UMP1
MAL33
SCO1
YRF1-1
YRF1-2
YRF
PTH1
LRP1
CDC21
QDR2
SRP72
TRA1
YTH1
YDR341C
SPA2
COX23
YPC1
SVF1
YRR1
RHO2
RDS3
SDH4
FLO5
PDR5
CDC7
YRF1-6
YRF1-7
YRF
SAR1
DER1
ISU2
KIN82
SUI1
AGP1
VPS73
TA(AGC)K2
CBP6
ISY1
VPS15
YIL171W
SIR1
PIN2
YPR174C
UTP22
YPL236C
ARS605
SUL1
YNL168C
APQ12
GRC3
YPR091C
TMA20
CDC42
YRF1-1
YRF1-2
YRF
SAP155
LSM5
TV(CAC)D
CDC39
RUB1
MEC1
GUS1
SWD1
SRB8
ALG2
FDH1
LRO1
SHR5
SNM1
DER1
GAL83
ELP3
YPL191C
IPT1
SLT2
SPO12
IRA2
ULA1
YOL048C
RPL24B
TE(UUC)P
PRP28
TOM40
YHR177W
SHE1
NOP53
LSB1
GYP6
GAT2
VIP1
DRS1
TE(UUC)E1
SNR61
TS(UGA)P
MSB3
KRE6
TS(UGA)E
IPP1
YJR142W
SWI6
DBF4
SAM3
SAM4
ALP1
GEA2
YBP2
ARG5,6
HNT1
SMX2
SWI1
RRB1
STE50
DEG1
MAK10
MSW1
MRPL8
BDH1
RPL13B
PSY4
MIF2
STB5
REV7
SAC3
RIB5
IES6
IDS2
HHO1
UTP22
RIB4

YRF1-1
YRF1-2
YRF
LOT5
FAA3
URB2
YMR31

CTR3
MRPL37
RPL16B

YMR041C
TEL1
RPL5
SNR17A_EX2
RPL7B
MTR2
CDC55
PDX3
TG(CCC)O
SNU114
DAL7
CWH41
GAT1
BSP1
FAA2
IDH1
HEM3
SCT1
YLR050C

RPL27A
STP3
UBR1
VPS74
ERG12
CAF130
DIT2
DED1
RPI1

VCX1
SEN2
GIP3
PET309
MEC1
TIM9

FBP26
LTE1
RGR1
HEF3
ERV29
YRF1-1
YRF1-2
YRF
MDY2
PCL8
PUS4
MSS1
YAL065C
SEC12
RPS30A
HPR5
YCL074W
KRI1
ORC4
ERP3
CDC26
NNF1
DBF20
CAD1
THP2
KAP120
ECM8
SFB2
OSH6
CDC14
NEO1
ADH4
RPN4
CHD1
RSC30
SEN1
YDL228C
VTH2
VTH1
VMA6
NOC4
PRI2
YVC1
ADO1
LPD1
DSE2
RAD50
DOC1
YOR008C-A
NTG2
NUP192
ATP11
HAP1
GRX5
BGL2
PCL1
SEC16
YLR281C
TE(CUC)D
CAC2
DRS2

GET1
EFT2
EFT1
IRE1
VMA21
SEC16
YLH47
YJR149W
YOR287C
SSU1
NAB2
MAG1
SUV3
CYR1
ESC8
ECM29
FMC1
BIG1
PIH1
CNE1
YDR128W

GCD7
ARP10
APS3
HSP104
MDJ2
DNF2
MSD1
HHT2
CLB5
TGL3
MIH1
CYR1
MMS2
SEC17
PHR1
FEN2
GTR2
NOG1
YER010C
TE(UUC)L
MRL1
GOS1
TSC13
YDL124W

HPR5
MEF1
BUD8
RPS0B
FYV6
FLO5
FRE8
SNF1
AFR1
CPR3
HTB1
SWI1
NUP84
TRA1
SUC2
SUI3
SGS1
SUP45
YOL153C
BAP3
CCP1
DTR1
NUP85

MOD5
INM1
ARG2
YOR271C
SEC39
RHO5
COX7
GCN1
MCH1
VPS52
ACN9
PPT1
PPG1
SSD1
GSC2
KEX2
YPS3
TAF10
TL(UAA)J
NSG2
HSP26
THP1
YNL165W
BOI2
TIR1
DBP2
HDA2
CLB2
YKL071W
HPR5
RRF1
RAS2
DIC1

STB3
ASH1
MYO1
CTI6
TIR4
YLL056C
MDL1
CSL4
YOR012W
ALG14
BDS1
YRF1-1
YRF1-2
YRF
CDC2
FAB1
CCT2
KRS1
PDB1
PCL6
YNL024C
YSF3
SOM1
IDI1
YHR044C
SWR1
ERV41
FLC1
DSE4
MET18
MRPS18
YOL163W
TRM3
KTR7
RLM1
KIN2
YSC83
ECM18
JIP4
TRM2
SIP1
YIR041W

UTP20
GNP1
JLP2
ECM11
RPS29A
HPR5
MNT2
YNL176C
SYS1
KCC4
YNR024W
COX2
SWR1
IKI1
TRS120
YPR003C
GDA1
AZF1
RRP1
YKR106W_1
PGI1
CIN5
SKI3
PCL7
RPL18A
ARG3
YAR029W
COS10
HXT15
HXT13
HXT16
RPL9A
RPL9B
DNF1
YKT6
ISA1
TP(AGG)C
GDI1
PIL1
NCS2
MTQ1
RRP9
LIP5
STE12
SAK1
GRX5
TEP1
TAF14
HAT2
URE2
NIT3
CPR5
MDM35
KRE5
SPT10
SLH1
GFD2
ALG3
TRA1
PIN2
ALG5
RAD34
AI4
YKR096W
SEN15
YMR171C
RPL8A
RPL8B
MNN4
RTS2
NBP1
ROG1
POT1
QCR8
FLO5
DOT6
THR1
CTF18
RPS24A
RPS24B
ARF3
SEF1
CYC7
FLO10
SNR58
CDC39
UTP20
NMD2
MAL23
PKH1
IRA2
NUP170
ADH3
TOR1
GIM4
YKU80
BEM4
DCN1
MSM1
COT1
PGS1
YLR046C
ESF1
YMR085W
AMD1
FAA4
GLY1
ECM29
RPS0A
YBR220C
YNR071C
GRE1
SLS1
TFG1
RRP14
FPR4

NRM1
ALG6
SSL1
FMP46
ADE12
RPA190
KIN2
CYR1
YPR071W
NDD1
ESS1
BUD2
ARG1
