# Supplementary material for: Performing statistical analyses on quantitative data in Taverna workflows: An example using R and maxdBrowse to identify differentially-expressed genes from microarray data
Source: BMC Bioinformatics. 2008 Aug 7;9:334. doi: 10.1186/1471-2105-9-334 (PMC2528018; doi:10.1186/1471-2105-9-334)
Supplement: Additional file 3 — Nitrogen t-test. [file 1471-2105-9-334-S3.zip › 0.05ttest/spurious_genes.csv]

Orf	Description
YIL077C	YIL077C hypothetical protein
GER05_6	Saccharomyces cerevisiae chromosome V complete chromosome sequence. Found forward in NC_001137 between 482841 and 483321 with 100% identity.
NLR004W	non-annotated SAGE orf Found forward in NC_001144 between 198937 and 199176 with 100% identity. See citation Velculescu V.E. et al. (1997) Characterization of the yeast transcriptome. Cell 8:243-251
YGL117W	YGL117W hypothetical protein
YBL048W	YBL048W hypothetical protein
NDR166C	non-annotated SAGE orf Found reverse in NC_001136 between 1385513 and 1385758 with 100% identity. See citation Velculescu V.E. et al. (1997) Characterization of the yeast transcriptome. Cell 8:243-251
NOR081W	non-annotated SAGE orf Found forward in NC_001147 between 1071000 and 1071164 with 100% identity. See citation Velculescu V.E. et al. (1997) Characterization of the yeast transcriptome. Cell 8:243-251
YIL083C	YIL083C hypothetical protein
YLR312C	YLR312C hypothetical protein
YDR222W	YDR222W strong similarity to hypothetical protein YLR225c
YPLWTY1-1_5	YPLWTY1-1 Full length Ty1
YDL068W	YDL068W questionable ORF
YORCDELTA20	YORCDELTA20 Ty2 LTR
NOR077W	non-annotated SAGE orf Found forward in NC_001147 between 1004147 and 1004431 with 100% identity. See citation Velculescu V.E. et al. (1997) Characterization of the yeast transcriptome. Cell 8:243-251
YBR116C	YBR116C questionable ORF
NLR006W	non-annotated SAGE orf Found forward in NC_001144 between 199191 and 199331 with 100% identity. See citation Velculescu V.E. et al. (1997) Characterization of the yeast transcriptome. Cell 8:243-251
YARWDELTA7	YARWDELTA7 Ty2 LTR
YDR018C	YDR018C strong similarity to hypothetical protein YBR042c
GGL03_0	Saccharomyces cerevisiae chromosome VII complete chromosome sequence. Found forward in NC_001139 between 131050 and 132049 with 100% identity.
YBR219C_EX2	YBR219C hypothetical membrane protein
NBR041W	non-annotated SAGE orf Found forward in NC_001134 between 592971 and 593117 with 100% identity. See citation Velculescu V.E. et al. (1997) Characterization of the yeast transcriptome. Cell 8:243-251
YNL313C	YNL313C similarity to C.elegans hypothetical protein
YMR196W	YMR196W hypothetical protein
YCLWDELTA3	YCLWDELTA3 Ty1 LTR
TY1B_DR1_EX2_3	Saccharomyces cerevisiae chromosome IV complete chromosome sequence. Found reverse in NC_001136 between 645851 and 649813 with 100% identity.
NNL036W	non-annotated SAGE orf Found forward in NC_001146 between 440983 and 441117 with 100% identity. See citation Velculescu V.E. et al. (1997) Characterization of the yeast transcriptome. Cell 8:243-251
YLRWTY2-1_2	YLRWTY2-1 Full length Ty2
YEL001C	YEL001C hypothetical protein
YEL059W	YEL059W hypothetical protein
YER121W	YER121W hypothetical protein
YGR117C	YGR117C hypothetical protein
GMR09_5	Saccharomyces cerevisiae chromosome XIII complete chromosome sequence. Found forward in NC_001145 between 731433 and 731964 with 100% identity.
YMR315W	YMR315W similarity to hypothetical S. pombe protein
YHR202W	YHR202W similarity to S.pombe hypothetical protein SPAC17G6
YNR040W	YNR040W hypothetical protein
YLR149C	YLR149C hypothetical protein
NGR093C	non-annotated SAGE orf Found reverse in NC_001139 between 823398 and 823550 with 100% identity. See citation Velculescu V.E. et al. (1997) Characterization of the yeast transcriptome. Cell 8:243-251
TY2B_LR1_EX1_0	Saccharomyces cerevisiae chromosome XII complete chromosome sequence. Found forward in NC_001144 between 941478 and 942778 with 100% identity.
YGRCDELTA15	YGRCDELTA15 Ty1 LTR
TY2B_LR1_EX2_1	Saccharomyces cerevisiae chromosome XII complete chromosome sequence. Found forward in NC_001144 between 942777 and 946791 with 100% identity.
YJRWTY1-1_5	YJRWTY1-1 Full length Ty1
NPR022C	non-annotated SAGE orf Found reverse in NC_001148 between 769132 and 769359 with 100% identity. See citation Velculescu V.E. et al. (1997) Characterization of the yeast transcriptome. Cell 8:243-251
YER067W	YER067W strong similarity to hypothetical protein YIL057c
YLR334C	YLR334C questionable ORF
YJLCDELTA5	YJLCDELTA5 Ty1 LTR
YOL037C	YOL037C questionable ORF
YBR096W	YBR096W hypothetical protein
NMR009W	non-annotated SAGE orf Found forward in NC_001145 between 390814 and 390981 with 100% identity. See citation Velculescu V.E. et al. (1997) Characterization of the yeast transcriptome. Cell 8:243-251
YBLWTY2-1_5	YBLWTY2-1 Full length Ty2
YGRCTY2-1_5	YGRCTY2-1 Full length Ty2
YLR349W	YLR349W questionable ORF
YNLCDELTA5	YNLCDELTA5 Ty2 LTR
YDRCTY1-1_5	YDRCTY1-1 Full length Ty1
YPRCDELTA19	YPRCDELTA19 Ty1 LTR
YDRWDELTA31	YDRWDELTA31 Ty1 LTR
YER145C-A	YER145c-a questionable ORF
YIL015C-A	YIL015C-A strong similarity to hypothetical protein YIL102c
YGR079W	YGR079W hypothetical protein
YGLWDELTA8	YGLWDELTA8 Ty1 LTR
NGL021W	non-annotated SAGE orf Found forward in NC_001139 between 274428 and 274583 with 100% identity. See citation Velculescu V.E. et al. (1997) Characterization of the yeast transcriptome. Cell 8:243-251
YKR021W	YKR021W strong similarity to hypothetical protein YJL084c
GPL07_5	Saccharomyces cerevisiae chromosome XVI complete chromosome sequence. Found forward in NC_001148 between 440759 and 441758 with 100% identity.
YFR026C	YFR026C hypothetical protein
YERCTY1-1_5	YERCTY1-1 Full length Ty1
YGRCTY1-2_5	YGRCTY1-2 Full length Ty1
NJR026C	non-annotated SAGE orf Found reverse in NC_001142 between 740830 and 741003 with 100% identity. See citation Velculescu V.E. et al. (1997) Characterization of the yeast transcriptome. Cell 8:243-251
NLR117W	non-annotated SAGE orf Found forward in NC_001144 between 687338 and 687550 with 100% identity. See citation Velculescu V.E. et al. (1997) Characterization of the yeast transcriptome. Cell 8:243-251
YKL069W	YKL069W strong similarity to hypothetical E.coli protein b1832
YLRCDELTA25	YLRCDELTA25 Ty2 LTR
YDR133C	YDR133C questionable ORF
NGR042W	non-annotated SAGE orf Found forward in NC_001139 between 576609 and 576782 with 100% identity. See citation Velculescu V.E. et al. (1997) Characterization of the yeast transcriptome. Cell 8:243-251
NJR005C	non-annotated SAGE orf Found reverse in NC_001142 between 448028 and 448162 with 100% identity. See citation Velculescu V.E. et al. (1997) Characterization of the yeast transcriptome. Cell 8:243-251
NKL015C	non-annotated SAGE orf Found reverse in NC_001143 between 219769 and 219951 with 100% identity. See citation Velculescu V.E. et al. (1997) Characterization of the yeast transcriptome. Cell 8:243-251
TY2B_DR3_EX2_3	Saccharomyces cerevisiae chromosome IV complete chromosome sequence. Found forward in NC_001136 between 982747 and 986766 with 100% identity.
NGR062W	non-annotated SAGE orf Found forward in NC_001139 between 757467 and 757625 with 100% identity. See citation Velculescu V.E. et al. (1997) Characterization of the yeast transcriptome. Cell 8:243-251
YLRWTY2-1_4	YLRWTY2-1 Full length Ty2
GDR08_3	Saccharomyces cerevisiae chromosome IV complete chromosome sequence. Found forward in NC_001136 between 738394 and 739393 with 100% identity.
YDR262W	YDR262W hypothetical protein
NMR026W	non-annotated SAGE orf Found forward in NC_001145 between 480923 and 481186 with 100% identity. See citation Velculescu V.E. et al. (1997) Characterization of the yeast transcriptome. Cell 8:243-251
YJRWTY1-2_4	YJRWTY1-2 Full length Ty1
YCL047C	YCL047C hypothetical protein
YMR193C-A	YMR193C-A questionable ORF
YPRWDELTA14	YPRWDELTA14 Ty1 LTR
NCL004W	non-annotated SAGE orf Found forward in NC_001135 between 41465 and 41704 with 100% identity. See citation Velculescu V.E. et al. (1997) Characterization of the yeast transcriptome. Cell 8:243-251
YBLWDELTA5	YBLWDELTA5 Ty2 LTR
YMR090W	YMR090W strong similarity to B. subtilis conserved hypothetical protein yhfK
YORWTY2-2_5	YORWTY2-2 Full length Ty2
NLR127C	non-annotated SAGE orf Found reverse in NC_001144 between 849381 and 849677 with 100% identity. See citation Velculescu V.E. et al. (1997) Characterization of the yeast transcriptome. Cell 8:243-251
YNLWTY1-2_5	YNLWTY1-2 Full length Ty1
YOLWTY1-1_5	YOLWTY1-1 Full length Ty1
YIL024C	YIL024C hypothetical protein
YER034W	YER034W hypothetical protein
YCLWDELTA5	YCLWDELTA5 Ty2 LTR
YEL023C	YEL023C hypothetical protein
NOR080W	non-annotated SAGE orf Found forward in NC_001147 between 1070794 and 1071003 with 100% identity. See citation Velculescu V.E. et al. (1997) Characterization of the yeast transcriptome. Cell 8:243-251
YORCTY2-1_5	YORCTY2-1 Full length Ty2
YIR042C	YIR042C weak similarity to B.licheniformi hypothetical protein P20
YARWSIGMA1	Ty3 LTR Found forward in NC_001133 between 182610 and 182949 with 100% identity.
NGL025C	non-annotated SAGE orf Found reverse in NC_001139 between 249627 and 249773 with 100% identity. See citation Velculescu V.E. et al. (1997) Characterization of the yeast transcriptome. Cell 8:243-251
YGR150C	YGR150C hypothetical protein
YKR047W	YKR047W questionable ORF
YGLCSIGMA1	YGLCSIGMA1 Ty3 LTR
YOR225W	YOR225W questionable ORF
NNL062W	non-annotated SAGE orf Found forward in NC_001146 between 101909 and 102082 with 100% identity. See citation Velculescu V.E. et al. (1997) Characterization of the yeast transcriptome. Cell 8:243-251
YERCDELTA16	YERCDELTA16 Ty1 LTR
YNLWSIGMA2	YNLWSIGMA2 Ty3 LTR
TY2B_LR1_EX2_2	Saccharomyces cerevisiae chromosome XII complete chromosome sequence. Found forward in NC_001144 between 942777 and 946791 with 100% identity.
NIR004C	non-annotated SAGE orf Found reverse in NC_001141 between 385816 and 385959 with 100% identity. See citation Velculescu V.E. et al. (1997) Characterization of the yeast transcriptome. Cell 8:243-251
YGL218W	YGL218W questionable ORF
NBL023C	non-annotated SAGE orf Found reverse in NC_001134 between 66854 and 67036 with 100% identity. See citation Velculescu V.E. et al. (1997) Characterization of the yeast transcriptome. Cell 8:243-251
NDR011C	non-annotated SAGE orf Found reverse in NC_001136 between 541283 and 541441 with 100% identity. See citation Velculescu V.E. et al. (1997) Characterization of the yeast transcriptome. Cell 8:243-251
YDR352W	YDR352W weak similarity to hypothetical proteins YOL092w YBR147w and YMR010w
NEL024C	non-annotated SAGE orf Found reverse in NC_001137 between 31419 and 31562 with 100% identity. See citation Velculescu V.E. et al. (1997) Characterization of the yeast transcriptome. Cell 8:243-251
GBL04_2	Saccharomyces cerevisiae chromosome II complete chromosome sequence. Found forward in NC_001134 between 189307 and 190306 with 100% identity.
NIL018C	non-annotated SAGE orf Found reverse in NC_001141 between 139370 and 139600 with 100% identity. See citation Velculescu V.E. et al. (1997) Characterization of the yeast transcriptome. Cell 8:243-251
YCLWDELTA4	YCLWDELTA4 Ty2 LTR
NPR041W	non-annotated SAGE orf Found forward in NC_001148 between 809943 and 810116 with 100% identity. See citation Velculescu V.E. et al. (1997) Characterization of the yeast transcriptome. Cell 8:243-251
YHR009C	YHR009C similarity to S.pombe hypothetical protein
GKR09_1	Saccharomyces cerevisiae chromosome XI complete chromosome sequence. Found forward in NC_001143 between 663918 and 664917 with 100% identity.
NGL037C	non-annotated SAGE orf Found reverse in NC_001139 between 93459 and 93722 with 100% identity. See citation Velculescu V.E. et al. (1997) Characterization of the yeast transcriptome. Cell 8:243-251
YMRCDELTA11	YMRCDELTA11 Ty1 LTR
YGR243W	YGR243W strong similarity to hypothetical protein YHR162w
YPL108W	YPL108W hypothetical protein
YORWDELTA24	YORWDELTA24 Ty2 LTR
YLRWDELTA23	YLRWDELTA23 Ty2 LTR
NDL019W	non-annotated SAGE orf Found forward in NC_001136 between 241211 and 241405 with 100% identity. See citation Velculescu V.E. et al. (1997) Characterization of the yeast transcriptome. Cell 8:243-251
NBR045C	non-annotated SAGE orf Found reverse in NC_001134 between 624453 and 624656 with 100% identity. See citation Velculescu V.E. et al. (1997) Characterization of the yeast transcriptome. Cell 8:243-251
YPL030W	YPL030W similarity to C.elegans hypothetical protein
YNL035C	YNL035C hypothetical protein
YLR194C	YLR194C hypothetical protein
YLR112W	YLR112W hypothetical protein
GBR08_1	Saccharomyces cerevisiae chromosome II complete chromosome sequence. Found forward in NC_001134 between 518809 and 519808 with 100% identity.
YDR278C	YDR278C hypothetical protein
YDRCDELTA21	YDRCDELTA21 Ty1 LTR
YORWDELTA17	YORWDELTA17 Ty2 LTR
YNLWDELTA3	YNLWDELTA3 Ty1 LTR
YGL204C	YGL204C questionable ORF
YMR155W	YMR155W weak similarity to E.coli hypothetical protein f402
YLRWTY2-1_5	YLRWTY2-1 Full length Ty2
NIL017C	non-annotated SAGE orf Found reverse in NC_001141 between 139503 and 139682 with 100% identity. See citation Velculescu V.E. et al. (1997) Characterization of the yeast transcriptome. Cell 8:243-251
YBL029W	YBL029W hypothetical protein
YNL046W	YNL046W hypothetical protein
YNL228W	YNL228W questionable ORF
NBL022C	non-annotated SAGE orf Found reverse in NC_001134 between 88277 and 88447 with 100% identity. See citation Velculescu V.E. et al. (1997) Characterization of the yeast transcriptome. Cell 8:243-251
YOR052C	YOR052C hypothetical protein
YARCTY1-1_4	YARCTY1-1 Full length Ty1
YGRWDELTA28	YGRWDELTA28 Ty2 LTR
YKL151C	YKL151C similarity to C.elegans hypothetical protein R107.2
YDRWDELTA19	YDRWDELTA19 Ty1 LTR
YJL163C	YJL163C hypothetical protein
GGL01_3	Saccharomyces cerevisiae chromosome VII complete chromosome sequence. Found forward in NC_001139 between 19307 and 20306 with 100% identity.
YMRWDELTA16	YMRWDELTA16 Ty1 LTR
YDR056C	YDR056C hypothetical protein
YOR203W	YOR203W questionable ORF
YHR100C	YHR100C hypothetical protein
YJL182C	YJL182C questionable ORF
TY2B_LR1_EX1_1	Saccharomyces cerevisiae chromosome XII complete chromosome sequence. Found forward in NC_001144 between 941478 and 942778 with 100% identity.
NNL006W	non-annotated SAGE orf Found forward in NC_001146 between 586648 and 586803 with 100% identity. See citation Velculescu V.E. et al. (1997) Characterization of the yeast transcriptome. Cell 8:243-251
YOR131C	YOR131C weak similarity to E.coli hypothetical 27K protein
YIL059C	YIL059C hypothetical protein
YDR199W	YDR199W questionable ORF
YDRWDELTA20	YDRWDELTA20 Ty1 LTR
YPL067C	YPL067C hypothetical protein
YIL108W	YIL108W similarity to hypothetical S. pombe protein
YBLWDELTA10	YBLWDELTA10 Ty1 LTR
YER182W	YER182W hypothetical protein
YBR197C	YBR197C weak similarity to hypothetical protein YPL077c
YLR271W	YLR271W hypothetical protein
YELWDELTA2	YELWDELTA2 Ty1 LTR
YLR104W	YLR104W hypothetical protein
NJR001W	non-annotated SAGE orf Found forward in NC_001142 between 444820 and 444969 with 100% identity. See citation Velculescu V.E. et al. (1997) Characterization of the yeast transcriptome. Cell 8:243-251
YPLWDELTA4	YPLWDELTA4 Ty1 LTR
YORWDELTA23	YORWDELTA23 Ty2 LTR
TY2B_DR1_EX2_3	Saccharomyces cerevisiae chromosome IV complete chromosome sequence. Found reverse in NC_001136 between 514037 and 518056 with 100% identity.
YPRCTY1-2_4	YPRCTY1-2 Full length Ty1
NER045C	non-annotated SAGE orf Found reverse in NC_001137 between 545280 and 545498 with 100% identity. See citation Velculescu V.E. et al. (1997) Characterization of the yeast transcriptome. Cell 8:243-251
YLRCDELTA27	YLRCDELTA27 Ty1 LTR
YBR109W-A	YBR109w-a questionable ORF - upstream ORF of ALG1
YOLWDELTA5	YOLWDELTA5 Ty1 LTR
YMR320W	YMR320W hypothetical protein
YMLWTY1-1_4	YMLWTY1-1 Full length Ty1
YPR084W	YPR084W hypothetical protein
GPR13_5	Saccharomyces cerevisiae chromosome XVI complete chromosome sequence. Found forward in NC_001148 between 764478 and 765477 with 100% identity.
NAL006C	non-annotated SAGE orf Found reverse in NC_001133 between 31215 and 31373 with 100% identity. See citation Velculescu V.E. et al. (1997) Characterization of the yeast transcriptome. Cell 8:243-251
GGR09_2	Saccharomyces cerevisiae chromosome VII complete chromosome sequence. Found forward in NC_001139 between 685060 and 686059 with 100% identity.
YLRCDELTA26	YLRCDELTA26 Ty2 LTR
YERWDELTA18_6	YERWDELTA18 Ty1 LTR
YEL068C	YEL068C hypothetical protein
YBR259W	YBR259W hypothetical protein
YDRWDELTA7	YDRWDELTA7 Ty1 LTR
YBRWDELTA13	YBRWDELTA13 Ty1 LTR
YPRWTY1-3_4	YPRWTY1-3 Full length Ty3
NDR164W	non-annotated SAGE orf Found forward in NC_001136 between 1385570 and 1385815 with 100% identity. See citation Velculescu V.E. et al. (1997) Characterization of the yeast transcriptome. Cell 8:243-251
GHR08_1	Saccharomyces cerevisiae chromosome VIII complete chromosome sequence. Found forward in NC_001140 between 544488 and 545487 with 100% identity.
YPRCTY1-4_4	YPRCTY1-4 Full length Ty1
NNL033W	non-annotated SAGE orf Found forward in NC_001146 between 465994 and 466167 with 100% identity. See citation Velculescu V.E. et al. (1997) Characterization of the yeast transcriptome. Cell 8:243-251
NGR073W	non-annotated SAGE orf Found forward in NC_001139 between 810507 and 810659 with 100% identity. See citation Velculescu V.E. et al. (1997) Characterization of the yeast transcriptome. Cell 8:243-251
YBR147W	YBR147W strong similarity to hypothetical protein YOL092w
YNL226W	YNL226W questionable ORF
NDR010C	non-annotated SAGE orf Found reverse in NC_001136 between 541225 and 541422 with 100% identity. See citation Velculescu V.E. et al. (1997) Characterization of the yeast transcriptome. Cell 8:243-251
NGR122W	non-annotated SAGE orf Found forward in NC_001139 between 1012179 and 1012379 with 100% identity. See citation Velculescu V.E. et al. (1997) Characterization of the yeast transcriptome. Cell 8:243-251
YNLCTY2-1_5	YNLCTY2-1 Full length Ty2
YNL115C	YNL115C weak similarity to S.pombe hypothetical protein SPAC23C11
YLR156W	YLR156W identical to hypothetical proteins YLR161w and YLR159w
TY1B_A_3	Saccharomyces cerevisiae chromosome I complete chromosome sequence. Found reverse in NC_001133 between 160593 and 164183 with 100% identity.
NKR006C	non-annotated SAGE orf Found reverse in NC_001143 between 468759 and 468899 with 100% identity. See citation Velculescu V.E. et al. (1997) Characterization of the yeast transcriptome. Cell 8:243-251
TY1B_DR6_EX2_3	Saccharomyces cerevisiae chromosome IV complete chromosome sequence. Found forward in NC_001136 between 1208292 and 1212254 with 100% identity.
YHRCDELTA3	YHRCDELTA3 Ty1 LTR
GDR06_3	Saccharomyces cerevisiae chromosome IV complete chromosome sequence. Found forward in NC_001136 between 621990 and 622989 with 100% identity.
YNL114C	YNL114C questionable ORF
NNL025C	non-annotated SAGE orf Found reverse in NC_001146 between 519600 and 519773 with 100% identity. See citation Velculescu V.E. et al. (1997) Characterization of the yeast transcriptome. Cell 8:243-251
YERWDELTA18_5	YERWDELTA18 Ty1 LTR
NOR052W	non-annotated SAGE orf Found forward in NC_001147 between 758077 and 758286 with 100% identity. See citation Velculescu V.E. et al. (1997) Characterization of the yeast transcriptome. Cell 8:243-251
YLR040C	YLR040C weak similartity to hypothetical protein YIL011w
TY2B_DR2_EX2_3	Saccharomyces cerevisiae chromosome IV complete chromosome sequence. Found forward in NC_001136 between 873398 and 877417 with 100% identity.
YOL159C	YOL159C hypothetical protein
YMR122W-A	YMR122w-a hypothetical protein
YDRWTY1-4_4	YDRWTY1-4 Full length Ty1
GOR08_0	Saccharomyces cerevisiae chromosome XV complete chromosome sequence. Found forward in NC_001147 between 946724 and 947723 with 100% identity.
NGR123C	non-annotated SAGE orf Found reverse in NC_001139 between 1037741 and 1037887 with 100% identity. See citation Velculescu V.E. et al. (1997) Characterization of the yeast transcriptome. Cell 8:243-251
YDRWTY2-3_5	YDRWTY2-3 Full length Ty2
YLR137W	YLR137W hypothetical protein
YILWDELTA4	YILWDELTA4 Ty1 LTR
GHR07_4	Saccharomyces cerevisiae chromosome VIII complete chromosome sequence. Found forward in NC_001140 between 535177 and 536176 with 100% identity.
YKR033C	YKR033C questionable ORF
TY1B_JR1_EX2_3	Saccharomyces cerevisiae chromosome X complete chromosome sequence. Found forward in NC_001142 between 473751 and 477716 with 100% identity.
NKL011C	non-annotated SAGE orf Found reverse in NC_001143 between 264148 and 264333 with 100% identity. See citation Velculescu V.E. et al. (1997) Characterization of the yeast transcriptome. Cell 8:243-251
NMR020W	non-annotated SAGE orf Found forward in NC_001145 between 434355 and 434564 with 100% identity. See citation Velculescu V.E. et al. (1997) Characterization of the yeast transcriptome. Cell 8:243-251
GPR13_0	Saccharomyces cerevisiae chromosome XVI complete chromosome sequence. Found forward in NC_001148 between 759478 and 760477 with 100% identity.
YGR251W	YGR251W hypothetical protein
GAL01_3	Saccharomyces cerevisiae chromosome I complete chromosome sequence. Found forward in NC_001133 between 16744 and 17743 with 100% identity.
NPR002C	non-annotated SAGE orf Found reverse in NC_001148 between 582456 and 582632 with 100% identity. See citation Velculescu V.E. et al. (1997) Characterization of the yeast transcriptome. Cell 8:243-251
YBR224W	YBR224W questionable ORF
YDR336W	YDR336W weak similarity to B.subtilis hypothetical protein X
YGL079W	YGL079W hypothetical protein
YNR061C	YNR061C weak similarity to hypothetical protein YDL218w
GPL07_3	Saccharomyces cerevisiae chromosome XVI complete chromosome sequence. Found forward in NC_001148 between 438759 and 439758 with 100% identity.
YNL146W	YNL146W hypothetical protein
GMR06_3	Saccharomyces cerevisiae chromosome XIII complete chromosome sequence. Found forward in NC_001145 between 371593 and 372592 with 100% identity.
NCR019C	non-annotated SAGE orf Found reverse in NC_001135 between 209220 and 209360 with 100% identity. See citation Velculescu V.E. et al. (1997) Characterization of the yeast transcriptome. Cell 8:243-251
YLRWTY1-3_5	YLRWTY1-3 Full length Ty1
YLR091W	YLR091W hypothetical protein
YOR139C	YOR139C questionable ORF
YMR258C	YMR258C hypothetical protein
YHR056W-A	YHR056w-a questionable ORF
TY1B_PR1_EX2_3	Saccharomyces cerevisiae chromosome XVI complete chromosome sequence. Found reverse in NC_001148 between 804996 and 808958 with 100% identity.
NCR007W	non-annotated SAGE orf Found forward in NC_001135 between 157511 and 157669 with 100% identity. See citation Velculescu V.E. et al. (1997) Characterization of the yeast transcriptome. Cell 8:243-251
GAR03_5	Saccharomyces cerevisiae chromosome I complete chromosome sequence. Found forward in NC_001133 between 164789 and 165788 with 100% identity.
YNLWDELTA4	YNLWDELTA4 Ty1 LTR
NGL017W	non-annotated SAGE orf Found forward in NC_001139 between 319819 and 320073 with 100% identity. See citation Velculescu V.E. et al. (1997) Characterization of the yeast transcriptome. Cell 8:243-251
NJL011W	non-annotated SAGE orf Found forward in NC_001142 between 283262 and 283426 with 100% identity. See citation Velculescu V.E. et al. (1997) Characterization of the yeast transcriptome. Cell 8:243-251
NOL052C	non-annotated SAGE orf Found reverse in NC_001147 between 17812 and 17970 with 100% identity. See citation Velculescu V.E. et al. (1997) Characterization of the yeast transcriptome. Cell 8:243-251
YLR042C	YLR042C hypothetical protein
YERWDELTA18_4	YERWDELTA18 Ty1 LTR
YDL218W	YDL218W weak similarity to hypothetical protein YNR061c
YORCDELTA21	YORCDELTA21 Ty2 LTR
NDR169C	non-annotated SAGE orf Found reverse in NC_001136 between 1410191 and 1410346 with 100% identity. See citation Velculescu V.E. et al. (1997) Characterization of the yeast transcriptome. Cell 8:243-251
YGL146C	YGL146C hypothetical protein
YLRCTY1-1_4	YLRCTY1-1 Full length Ty1
YFR054C	YFR054C hypothetical protein
NPL018C	non-annotated SAGE orf Found reverse in NC_001148 between 278112 and 278294 with 100% identity. See citation Velculescu V.E. et al. (1997) Characterization of the yeast transcriptome. Cell 8:243-251
NGR126C	non-annotated SAGE orf Found reverse in NC_001139 between 1058818 and 1058976 with 100% identity. See citation Velculescu V.E. et al. (1997) Characterization of the yeast transcriptome. Cell 8:243-251
YPL071C	YPL071C hypothetical protein
YGRCTY1-3_4	YGRCTY1-3 Full length Ty1
GMR07_3	Saccharomyces cerevisiae chromosome XIII complete chromosome sequence. Found forward in NC_001145 between 680692 and 681691 with 100% identity.
YDRCDELTA7	YDRCDELTA7 Ty1 LTR
NIL004W	non-annotated SAGE orf Found forward in NC_001141 between 324288 and 324437 with 100% identity. See citation Velculescu V.E. et al. (1997) Characterization of the yeast transcriptome. Cell 8:243-251
YFLWTY2-1_5	YFLWTY2-1 Full length Ty2
YNLCDELTA6	YNLCDELTA6 Ty2 LTR
YORWTY1-2_4	YORWTY1-2 Full length Ty1
YDRWDELTA13	YDRWDELTA13 Ty1 LTR
NDL015C	non-annotated SAGE orf Found reverse in NC_001136 between 340810 and 340977 with 100% identity. See citation Velculescu V.E. et al. (1997) Characterization of the yeast transcriptome. Cell 8:243-251
TY2B_LR1_EX2_0	Saccharomyces cerevisiae chromosome XII complete chromosome sequence. Found forward in NC_001144 between 942777 and 946791 with 100% identity.
NDL029C	non-annotated SAGE orf Found reverse in NC_001136 between 169367 and 169609 with 100% identity. See citation Velculescu V.E. et al. (1997) Characterization of the yeast transcriptome. Cell 8:243-251
YJLWDELTA10	YJLWDELTA10 Ty1 LTR
YBRWTY1-2_4	YBRWTY1-2 Full length Ty1
YGL231C	YGL231C hypothetical protein
YGL024W	YGL024W questionable ORF
YPLWDELTA8	YPLWDELTA8 Ty2 LTR
TY1B_PL_EX2_3	Saccharomyces cerevisiae chromosome XVI complete chromosome sequence. Found forward in NC_001148 between 58054 and 62016 with 100% identity.
GDR10_0	Saccharomyces cerevisiae chromosome IV complete chromosome sequence. Found forward in NC_001136 between 796686 and 797685 with 100% identity.
YJR011C	YJR011C hypothetical protein
NFR003C	non-annotated SAGE orf Found reverse in NC_001138 between 181991 and 182221 with 100% identity. See citation Velculescu V.E. et al. (1997) Characterization of the yeast transcriptome. Cell 8:243-251
YDRWDELTA29	YDRWDELTA29 Ty1 LTR
TY2B_OR1_EX2_3	Saccharomyces cerevisiae chromosome XV complete chromosome sequence. Found reverse in NC_001147 between 704417 and 708436 with 100% identity.
YLR049C	YLR049C hypothetical protein
NJL004C	non-annotated SAGE orf Found reverse in NC_001142 between 396887 and 397036 with 100% identity. See citation Velculescu V.E. et al. (1997) Characterization of the yeast transcriptome. Cell 8:243-251
NOR010W	non-annotated SAGE orf Found forward in NC_001147 between 524856 and 525080 with 100% identity. See citation Velculescu V.E. et al. (1997) Characterization of the yeast transcriptome. Cell 8:243-251
YGL132W	YGL132W questionable ORF
YNL157W	YNL157W weak similarity to S.pombe hypothetical protein SPAC10F6
YPRCDELTA18	YPRCDELTA18 Ty1 LTR
GLR03_1	Saccharomyces cerevisiae chromosome XII complete chromosome sequence. Found forward in NC_001144 between 189164 and 190163 with 100% identity.
TY2B_F_EX2_3	Saccharomyces cerevisiae chromosome VI complete chromosome sequence. Found forward in NC_001138 between 139492 and 143511 with 100% identity.
NLR024W	non-annotated SAGE orf Found forward in NC_001144 between 371240 and 371515 with 100% identity. See citation Velculescu V.E. et al. (1997) Characterization of the yeast transcriptome. Cell 8:243-251
YLR408C	YLR408C hypothetical protein
YDRCSIGMA3	YDRCSIGMA3 Ty3 LTR
TY2B_C_EX2_3	Saccharomyces cerevisiae chromosome III complete chromosome sequence. Found forward in NC_001135 between 86005 and 90030 with 100% identity.
YCLWDELTA2B	YCLWdelta2b Ty1 LTR
NPL013C	non-annotated SAGE orf Found reverse in NC_001148 between 324023 and 324286 with 100% identity. See citation Velculescu V.E. et al. (1997) Characterization of the yeast transcriptome. Cell 8:243-251
YHR140W	YHR140W hypothetical protein
NLR028W	non-annotated SAGE orf Found forward in NC_001144 between 433871 and 434059 with 100% identity. See citation Velculescu V.E. et al. (1997) Characterization of the yeast transcriptome. Cell 8:243-251
YGR071C	YGR071C similarity to hypothetical protein YLR373c
YGRWTY1-1_4	YGRWTY1-1 Full length Ty1
YLR364W	YLR364W hypothetical protein
YHR097C_EX2	YHR097C strong similarity to hypothetical protein YDR348c
YMR209C	YMR209C hypothetical protein
YER079W	YER079W hypothetical protein
NPL016W	non-annotated SAGE orf Found forward in NC_001148 between 297125 and 297292 with 100% identity. See citation Velculescu V.E. et al. (1997) Characterization of the yeast transcriptome. Cell 8:243-251
NGR003C	non-annotated SAGE orf Found reverse in NC_001139 between 536199 and 536372 with 100% identity. See citation Velculescu V.E. et al. (1997) Characterization of the yeast transcriptome. Cell 8:243-251
NOR060C	non-annotated SAGE orf Found reverse in NC_001147 between 836569 and 836709 with 100% identity. See citation Velculescu V.E. et al. (1997) Characterization of the yeast transcriptome. Cell 8:243-251
YLR302C	YLR302C questionable ORF
YDRCDELTA5	YDRCDELTA5 Ty2 LTR
YMRCDELTA10	YMRCDELTA10 Ty1 LTR
NCR022W	non-annotated SAGE orf Found forward in NC_001135 between 265724 and 265873 with 100% identity. See citation Velculescu V.E. et al. (1997) Characterization of the yeast transcriptome. Cell 8:243-251
NLR046C	non-annotated SAGE orf Found reverse in NC_001144 between 460511 and 460774 with 100% identity. See citation Velculescu V.E. et al. (1997) Characterization of the yeast transcriptome. Cell 8:243-251
YERWDELTA22	YERWDELTA22 Ty1 LTR
YBRWDELTA12	YBRWDELTA12 Ty1 LTR
GBR09_0	Saccharomyces cerevisiae chromosome II complete chromosome sequence. Found forward in NC_001134 between 637162 and 638161 with 100% identity.
YOR154W	YOR154W similarity to hypothetical A. thaliana proteins F19G10.15 and T19F06.21
NEL004C	non-annotated SAGE orf Found reverse in NC_001137 between 122338 and 122532 with 100% identity. See citation Velculescu V.E. et al. (1997) Characterization of the yeast transcriptome. Cell 8:243-251
YJL016W	YJL016W weak similarity to hypothetical protein YNL278w and YLR187w
YLRWDELTA14	YLRWDELTA14 Ty1 LTR
YKL031W	YKL031W hypothetical protein
YDR286C	YDR286C hypothetical protein
NBR039W	non-annotated SAGE orf Found forward in NC_001134 between 592832 and 593005 with 100% identity. See citation Velculescu V.E. et al. (1997) Characterization of the yeast transcriptome. Cell 8:243-251
YGL177W	YGL177W questionable ORF
YER093C-A_EX2	YER093C-A similarity to hypothetical protein YBL059w
NDR138C	non-annotated SAGE orf Found reverse in NC_001136 between 1204280 and 1204438 with 100% identity. See citation Velculescu V.E. et al. (1997) Characterization of the yeast transcriptome. Cell 8:243-251
NDR018W	non-annotated SAGE orf Found forward in NC_001136 between 578355 and 578501 with 100% identity. See citation Velculescu V.E. et al. (1997) Characterization of the yeast transcriptome. Cell 8:243-251
YLRCTY1-1_5	YLRCTY1-1 Full length Ty1
YGL160W	YGL160W similarity to hypothetical protein YLR047c and Fre2p
YNL191W	YNL191W similarity to Synechocystis hypothetical protein
YER140W	YER140W hypothetical protein
NBL020C	non-annotated SAGE orf Found reverse in NC_001134 between 101183 and 101410 with 100% identity. See citation Velculescu V.E. et al. (1997) Characterization of the yeast transcriptome. Cell 8:243-251
YOR164C	YOR164C hypothetical protein
YOR200W	YOR200W questionable ORF
NLR020C	non-annotated SAGE orf Found reverse in NC_001144 between 315877 and 316053 with 100% identity. See citation Velculescu V.E. et al. (1997) Characterization of the yeast transcriptome. Cell 8:243-251
NGL030C	non-annotated SAGE orf Found reverse in NC_001139 between 139723 and 139965 with 100% identity. See citation Velculescu V.E. et al. (1997) Characterization of the yeast transcriptome. Cell 8:243-251
YCL002C	YCL002C strong similarity to Saccharomyces pastorianus hypothetical protein LgYCL002c
GOR07_5	Saccharomyces cerevisiae chromosome XV complete chromosome sequence. Found forward in NC_001147 between 860642 and 861641 with 100% identity.
YDRCTY1-3_4	YDRCTY1-3 Full length Ty1
YDR187C	YDR187C questionable ORF
YBLWDELTA4	YBLWDELTA4 Ty2 LTR
YGL188C	YGL188C hypothetical protein
YBLWTY1-1_4	YBLWTY1-1 Full length Ty1
NLR078C	non-annotated SAGE orf Found reverse in NC_001144 between 576670 and 576804 with 100% identity. See citation Velculescu V.E. et al. (1997) Characterization of the yeast transcriptome. Cell 8:243-251
GOR03_0	Saccharomyces cerevisiae chromosome XV complete chromosome sequence. Found forward in NC_001147 between 346694 and 347693 with 100% identity.
TY1B_B_LR4_2	Saccharomyces cerevisiae chromosome XII complete chromosome sequence. Found forward in NC_001144 between 654177 and 656387 with 100% identity.
NBR056W	non-annotated SAGE orf Found forward in NC_001134 between 697768 and 697947 with 100% identity. See citation Velculescu V.E. et al. (1997) Characterization of the yeast transcriptome. Cell 8:243-251
YHLCDELTA1	YHLCDELTA1 Ty1 LTR
NDR107W	non-annotated SAGE orf Found forward in NC_001136 between 1022638 and 1022775 with 100% identity. See citation Velculescu V.E. et al. (1997) Characterization of the yeast transcriptome. Cell 8:243-251
YEL025C	YEL025C hypothetical protein
NOR009W	non-annotated SAGE orf Found forward in NC_001147 between 464469 and 464630 with 100% identity. See citation Velculescu V.E. et al. (1997) Characterization of the yeast transcriptome. Cell 8:243-251
NBR041W	non-annotated SAGE orf Found forward in NC_001134 between 592971 and 593117 with 100% identity. See citation Velculescu V.E. et al. (1997) Characterization of the yeast transcriptome. Cell 8:243-251
YCL049C	YCL049C hypothetical protein
YLR211C	YLR211C hypothetical protein
TY2B_LR2_EX2_3	Saccharomyces cerevisiae chromosome XII complete chromosome sequence. Found reverse in NC_001144 between 976606 and 980109 with 100% identity.
YERCDELTA19	YERCDELTA19 Ty1 LTR
YORWDELTA12	YORWDELTA12 Ty1 LTR
NCR009C	non-annotated SAGE orf Found reverse in NC_001135 between 162307 and 162573 with 100% identity. See citation Velculescu V.E. et al. (1997) Characterization of the yeast transcriptome. Cell 8:243-251
YIL100W	YIL100W similarity to mouse Gcap1 protein and fruit fly Bkm-like sex-determining region hypothetical protein CS314
NBR001C	non-annotated SAGE orf Found reverse in NC_001134 between 241413 and 241568 with 100% identity. See citation Velculescu V.E. et al. (1997) Characterization of the yeast transcriptome. Cell 8:243-251
YOR097C	YOR097C hypothetical protein
TY1B_LR3_EX2_3	Saccharomyces cerevisiae chromosome XII complete chromosome sequence. Found forward in NC_001144 between 594749 and 598706 with 100% identity.
YGR125W	YGR125W similarity to S.pombe hypothetical protein SPAC24H6.11c
YNL335W	YNL335W similarity to M.verrucaria cyanamide hydratase identical to hypothetical protein YFL061w
NBR051C	non-annotated SAGE orf Found reverse in NC_001134 between 681366 and 681578 with 100% identity. See citation Velculescu V.E. et al. (1997) Characterization of the yeast transcriptome. Cell 8:243-251
NGR108W	non-annotated SAGE orf Found forward in NC_001139 between 965707 and 965874 with 100% identity. See citation Velculescu V.E. et al. (1997) Characterization of the yeast transcriptome. Cell 8:243-251
NMR047C	non-annotated SAGE orf Found reverse in NC_001145 between 623382 and 623516 with 100% identity. See citation Velculescu V.E. et al. (1997) Characterization of the yeast transcriptome. Cell 8:243-251
NPR019W	non-annotated SAGE orf Found forward in NC_001148 between 744172 and 744384 with 100% identity. See citation Velculescu V.E. et al. (1997) Characterization of the yeast transcriptome. Cell 8:243-251
YDR094W	YDR094W questionable ORF
YLRWSIGMA2	YLRWSIGMA2 Ty3 LTR
GHR08_4	Saccharomyces cerevisiae chromosome VIII complete chromosome sequence. Found forward in NC_001140 between 547488 and 548487 with 100% identity.
NPR082W	non-annotated SAGE orf Found forward in NC_001148 between 880290 and 880439 with 100% identity. See citation Velculescu V.E. et al. (1997) Characterization of the yeast transcriptome. Cell 8:243-251
NER037W	non-annotated SAGE orf Found forward in NC_001137 between 422493 and 422669 with 100% identity. See citation Velculescu V.E. et al. (1997) Characterization of the yeast transcriptome. Cell 8:243-251
GER03_3	Saccharomyces cerevisiae chromosome V complete chromosome sequence. Found forward in NC_001137 between 428685 and 429684 with 100% identity.
YDL144C	YDL144C hypothetical protein
TY2B_OR2_EX2_3	Saccharomyces cerevisiae chromosome XV complete chromosome sequence. Found forward in NC_001147 between 971863 and 975882 with 100% identity.
GER04_4	Saccharomyces cerevisiae chromosome V complete chromosome sequence. Found forward in NC_001137 between 446412 and 447411 with 100% identity.
YCRWDELTA10	YCRWDELTA10 Ty1 LTR
NBR017W	non-annotated SAGE orf Found forward in NC_001134 between 391411 and 391557 with 100% identity. See citation Velculescu V.E. et al. (1997) Characterization of the yeast transcriptome. Cell 8:243-251
NPR087W	non-annotated SAGE orf Found forward in NC_001148 between 883373 and 883558 with 100% identity. See citation Velculescu V.E. et al. (1997) Characterization of the yeast transcriptome. Cell 8:243-251
YGL042C	YGL042C questionable ORF
NLR076W	non-annotated SAGE orf Found forward in NC_001144 between 514745 and 514888 with 100% identity. See citation Velculescu V.E. et al. (1997) Characterization of the yeast transcriptome. Cell 8:243-251
NPR046W	non-annotated SAGE orf Found forward in NC_001148 between 822144 and 822302 with 100% identity. See citation Velculescu V.E. et al. (1997) Characterization of the yeast transcriptome. Cell 8:243-251
NOR066C	non-annotated SAGE orf Found reverse in NC_001147 between 882274 and 882417 with 100% identity. See citation Velculescu V.E. et al. (1997) Characterization of the yeast transcriptome. Cell 8:243-251
YLRCDELTA18	YLRCDELTA18 Ty2 LTR
YDRWTY2-2_5	YDRWTY2-2 Full length Ty2
GJR10_5	Saccharomyces cerevisiae chromosome X complete chromosome sequence. Found forward in NC_001142 between 515427 and 515477 with 100% identity.
YARCDELTA5	YARCDELTA5 Ty1 LTR
NPR005C	non-annotated SAGE orf Found reverse in NC_001148 between 592171 and 592326 with 100% identity. See citation Velculescu V.E. et al. (1997) Characterization of the yeast transcriptome. Cell 8:243-251
YMLCDELTA2	YMLCDELTA2 Ty2 LTR
YDRCTY2-1_5	YDRCTY2-1 Full length Ty2
YGRWSIGMA6	YGRWSIGMA6 Ty3 LTR
YBR226C	YBR226C questionable ORF
NKR008W	non-annotated SAGE orf Found forward in NC_001143 between 533255 and 533518 with 100% identity. See citation Velculescu V.E. et al. (1997) Characterization of the yeast transcriptome. Cell 8:243-251
YLRWDELTA22	YLRWDELTA22 Ty2 LTR
YPL260W	YPL260W hypothetical protein
GEL02_1	Saccharomyces cerevisiae chromosome V complete chromosome sequence. Found forward in NC_001137 between 110004 and 111003 with 100% identity.
YLR374C	YLR374C questionable ORF
YLR235C	YLR235C questionable ORF
YCLWTY2-1_5	YCLWTY2-1 Full length Ty2
NER005W	non-annotated SAGE orf Found forward in NC_001137 between 194842 and 194988 with 100% identity. See citation Velculescu V.E. et al. (1997) Characterization of the yeast transcriptome. Cell 8:243-251
YGR265W	YGR265W questionable ORF
YNL187W	YNL187W hypothetical protein
YBL107C	YBL107C hypothetical protein
GJL02_1	Saccharomyces cerevisiae chromosome X complete chromosome sequence. Found forward in NC_001142 between 42889 and 43888 with 100% identity.
YNRCDELTA7	YNRCDELTA7 Ty1 LTR
NBR049C	non-annotated SAGE orf Found reverse in NC_001134 between 680739 and 680900 with 100% identity. See citation Velculescu V.E. et al. (1997) Characterization of the yeast transcriptome. Cell 8:243-251
GBR10_1	Saccharomyces cerevisiae chromosome II complete chromosome sequence. Found forward in NC_001134 between 752813 and 753812 with 100% identity.
YGR001C_EX1	YGR001C similarity to C.elegans hypothetical M142.5 protein
YDL057W	YDL057W hypothetical protein
YBR206W	YBR206W questionable ORF
YOR129C	YOR129C hypothetical protein
YJR018W	YJR018W questionable ORF
GER05_1	Saccharomyces cerevisiae chromosome V complete chromosome sequence. Found forward in NC_001137 between 477841 and 478840 with 100% identity.
YKRCDELTA11	YKRCDELTA11 Ty1 LTR
YPR078C	YPR078C hypothetical protein
NGR120W	non-annotated SAGE orf Found forward in NC_001139 between 1011451 and 1011660 with 100% identity. See citation Velculescu V.E. et al. (1997) Characterization of the yeast transcriptome. Cell 8:243-251
NER049C	non-annotated SAGE orf Found reverse in NC_001137 between 561482 and 561634 with 100% identity. See citation Velculescu V.E. et al. (1997) Characterization of the yeast transcriptome. Cell 8:243-251
YCR006C	YCR006C hypothetical protein
YJR079W_EX1	YJR079W questionable ORF
YJL215C	YJL215C hypothetical protein
YCR025C	YCR025C hypothetical protein
NBL015W	non-annotated SAGE orf Found forward in NC_001134 between 143356 and 143535 with 100% identity. See citation Velculescu V.E. et al. (1997) Characterization of the yeast transcriptome. Cell 8:243-251
YLR317W	YLR317W questionable ORF
NGL016W	non-annotated SAGE orf Found forward in NC_001139 between 319845 and 319982 with 100% identity. See citation Velculescu V.E. et al. (1997) Characterization of the yeast transcriptome. Cell 8:243-251
NNL035W	non-annotated SAGE orf Found forward in NC_001146 between 449543 and 449731 with 100% identity. See citation Velculescu V.E. et al. (1997) Characterization of the yeast transcriptome. Cell 8:243-251
NJR011W	non-annotated SAGE orf Found forward in NC_001142 between 548093 and 548311 with 100% identity. See citation Velculescu V.E. et al. (1997) Characterization of the yeast transcriptome. Cell 8:243-251
GJL03_3	Saccharomyces cerevisiae chromosome X complete chromosome sequence. Found forward in NC_001142 between 168921 and 169920 with 100% identity.
NMR007C	non-annotated SAGE orf Found reverse in NC_001145 between 347179 and 347406 with 100% identity. See citation Velculescu V.E. et al. (1997) Characterization of the yeast transcriptome. Cell 8:243-251
YBR271W	YBR271W weak similarity to S.pombe uvi22 protein and hypothetical protein YNL024c
YLR279W	YLR279W questionable ORF
YDRWDELTA14	YDRWDELTA14 Ty1 LTR
GPL10_1	Saccharomyces cerevisiae chromosome XVI complete chromosome sequence. Found forward in NC_001148 between 537315 and 538314 with 100% identity.
YJL037W	YJL037W strong similarity to hypothetical protein YJL038c
YGL007W	YGL007W questionable ORF
YOR238W	YOR238W similarity to hypothetical S. pombe protein
YAR040C	YAR040c hypothetical protein
YBR190W	YBR190W questionable ORF
NDR005C	non-annotated SAGE orf Found reverse in NC_001136 between 512499 and 512651 with 100% identity. See citation Velculescu V.E. et al. (1997) Characterization of the yeast transcriptome. Cell 8:243-251
YER186C	YER186C weak similarity to hypothetical protein YMR316w
YFLWDELTA2	YFLWDELTA2 Ty1 LTR
TY4B_P_2	Saccharomyces cerevisiae chromosome XVI complete chromosome sequence. Found reverse in NC_001148 between 437328 and 439490 with 100% identity.
GPL07_4	Saccharomyces cerevisiae chromosome XVI complete chromosome sequence. Found forward in NC_001148 between 439759 and 440758 with 100% identity.
YPL044C	YPL044C questionable ORF
YHR198C	YHR198C strong similarity to hypothetical protein YHR199c
YOL098C	YOL098C similarity to hypothetical S.pombe protein
NIL008C	non-annotated SAGE orf Found reverse in NC_001141 between 231169 and 231306 with 100% identity. See citation Velculescu V.E. et al. (1997) Characterization of the yeast transcriptome. Cell 8:243-251
YJR080C	YJR080C hypothetical protein
NOR037C	non-annotated SAGE orf Found reverse in NC_001147 between 682295 and 682447 with 100% identity. See citation Velculescu V.E. et al. (1997) Characterization of the yeast transcriptome. Cell 8:243-251
GMR10_2	Saccharomyces cerevisiae chromosome XIII complete chromosome sequence. Found forward in NC_001145 between 829528 and 830527 with 100% identity.
YFLWDELTA4	YFLWDELTA4 Ty2 LTR
YCR064C	YCR064C questionable ORF
YELCDELTA4	YELCDELTA4 Ty1 LTR
YIL156W-A	YIL156w-a questionable ORF
NCR004W	non-annotated SAGE orf Found forward in NC_001135 between 127457 and 127678 with 100% identity. See citation Velculescu V.E. et al. (1997) Characterization of the yeast transcriptome. Cell 8:243-251
YIL055C	YIL055C hypothetical protein
YHLCSIGMA1	YHLCSIGMA1 Ty3 LTR
NLR025W	non-annotated SAGE orf Found forward in NC_001144 between 373195 and 373335 with 100% identity. See citation Velculescu V.E. et al. (1997) Characterization of the yeast transcriptome. Cell 8:243-251
YERCSIGMA4_4	YERCSIGMA4 Ty3 LTR
NLR033W	non-annotated SAGE orf Found forward in NC_001144 between 451607 and 451783 with 100% identity. See citation Velculescu V.E. et al. (1997) Characterization of the yeast transcriptome. Cell 8:243-251
NMR067W	non-annotated SAGE orf Found forward in NC_001145 between 774146 and 774280 with 100% identity. See citation Velculescu V.E. et al. (1997) Characterization of the yeast transcriptome. Cell 8:243-251
GOR03_1	Saccharomyces cerevisiae chromosome XV complete chromosome sequence. Found forward in NC_001147 between 347694 and 348693 with 100% identity.
GPL07_1	Saccharomyces cerevisiae chromosome XVI complete chromosome sequence. Found forward in NC_001148 between 436759 and 437758 with 100% identity.
GMR10_0	Saccharomyces cerevisiae chromosome XIII complete chromosome sequence. Found forward in NC_001145 between 827528 and 828527 with 100% identity.
GDL03_1	Saccharomyces cerevisiae chromosome IV complete chromosome sequence. Found forward in NC_001136 between 206861 and 207860 with 100% identity.
GPR12_0	Saccharomyces cerevisiae chromosome XVI complete chromosome sequence. Found forward in NC_001148 between 624964 and 625963 with 100% identity.
GDL01_2	Saccharomyces cerevisiae chromosome IV complete chromosome sequence. Found forward in NC_001136 between 81795 and 82794 with 100% identity.
GLR11_1	Saccharomyces cerevisiae chromosome XII complete chromosome sequence. Found forward in NC_001144 between 966554 and 967553 with 100% identity.
YMR122C	YMR122C hypothetical protein
YPR045C	YPR045C similarity to C.elegans hypothetical protein
YPR126C	YPR126C questionable ORF
YNL089C	YNL089C questionable ORF
GJL07_5	Saccharomyces cerevisiae chromosome X complete chromosome sequence. Found forward in NC_001142 between 373944 and 374811 with 100% identity.
NLR027W	non-annotated SAGE orf Found forward in NC_001144 between 390278 and 390421 with 100% identity. See citation Velculescu V.E. et al. (1997) Characterization of the yeast transcriptome. Cell 8:243-251
NDL042W	non-annotated SAGE orf Found forward in NC_001136 between 31938 and 32096 with 100% identity. See citation Velculescu V.E. et al. (1997) Characterization of the yeast transcriptome. Cell 8:243-251
NIR005C	non-annotated SAGE orf Found reverse in NC_001141 between 386017 and 386157 with 100% identity. See citation Velculescu V.E. et al. (1997) Characterization of the yeast transcriptome. Cell 8:243-251
YOL106W	YOL106W questionable ORF
NDR075W	non-annotated SAGE orf Found forward in NC_001136 between 886950 and 887105 with 100% identity. See citation Velculescu V.E. et al. (1997) Characterization of the yeast transcriptome. Cell 8:243-251
NER007C	non-annotated SAGE orf Found reverse in NC_001137 between 212096 and 212341 with 100% identity. See citation Velculescu V.E. et al. (1997) Characterization of the yeast transcriptome. Cell 8:243-251
YHLCOMEGA1	YHLCOMEGA1 Ty5 LTR
NFL012W	non-annotated SAGE orf Found forward in NC_001138 between 27951 and 28130 with 100% identity. See citation Velculescu V.E. et al. (1997) Characterization of the yeast transcriptome. Cell 8:243-251
YDR274C	YDR274C hypothetical protein
YFR035C	YFR035C hypothetical protein
YMRWDELTA15	YMRWDELTA15 Ty1 LTR
NNL070W	non-annotated SAGE orf Found forward in NC_001146 between 91546 and 91713 with 100% identity. See citation Velculescu V.E. et al. (1997) Characterization of the yeast transcriptome. Cell 8:243-251
TY2B_B_EX2_3	Saccharomyces cerevisiae chromosome II complete chromosome sequence. Found forward in NC_001134 between 31221 and 35240 with 100% identity.
NGL026C	non-annotated SAGE orf Found reverse in NC_001139 between 225922 and 226092 with 100% identity. See citation Velculescu V.E. et al. (1997) Characterization of the yeast transcriptome. Cell 8:243-251
NHL006C	non-annotated SAGE orf Found reverse in NC_001140 between 5778 and 5924 with 100% identity. See citation Velculescu V.E. et al. (1997) Characterization of the yeast transcriptome. Cell 8:243-251
YLR065C	YLR065C hypothetical protein
NNL013C	non-annotated SAGE orf Found reverse in NC_001146 between 546974 and 547210 with 100% identity. See citation Velculescu V.E. et al. (1997) Characterization of the yeast transcriptome. Cell 8:243-251
YCR049C	YCR049C questionable ORF
YOL131W	YOL131W hypothetical protein
YDR230W	YDR230W questionable ORF
YPR085C	YPR085C hypothetical protein
YGRCTY1-2_4	YGRCTY1-2 Full length Ty1
YDR015C	YDR015C hypothetical protein
YNR021W	YNR021W hypothetical protein
GPR13_1	Saccharomyces cerevisiae chromosome XVI complete chromosome sequence. Found forward in NC_001148 between 760478 and 761477 with 100% identity.
YLRCTY2-2_5	YLRCTY2-2 Full length Ty2
YCR061W	YCR061W hypothetical protein
YGR039W	YGR039W questionable ORF
YCL041C	YCL041C questionable ORF
YDRWTY1-5_5	YDRWTY1-5 Full length Ty1
GER04_0	Saccharomyces cerevisiae chromosome V complete chromosome sequence. Found forward in NC_001137 between 442412 and 443411 with 100% identity.
YGR176W	YGR176W questionable ORF
YPR090W	YPR090W hypothetical protein
NJR017C	non-annotated SAGE orf Found reverse in NC_001142 between 637602 and 637835 with 100% identity. See citation Velculescu V.E. et al. (1997) Characterization of the yeast transcriptome. Cell 8:243-251
YARCTY1-1_2	YARCTY1-1 Full length Ty1
YDRCDELTA4	YDRCDELTA4 Ty2 LTR
NBR034W	non-annotated SAGE orf Found forward in NC_001134 between 555545 and 555691 with 100% identity. See citation Velculescu V.E. et al. (1997) Characterization of the yeast transcriptome. Cell 8:243-251
YJL032W	YJL032W questionable ORF
YNL260C	YNL260C hypothetical protein
GOR07_0	Saccharomyces cerevisiae chromosome XV complete chromosome sequence. Found forward in NC_001147 between 855642 and 856641 with 100% identity.
GML02_0	Saccharomyces cerevisiae chromosome XIII complete chromosome sequence. Found forward in NC_001145 between 153719 and 154718 with 100% identity.
NNL041C	non-annotated SAGE orf Found reverse in NC_001146 between 355301 and 355477 with 100% identity. See citation Velculescu V.E. et al. (1997) Characterization of the yeast transcriptome. Cell 8:243-251
YER046W-A	YER046w-a questionable ORF
GGL02_0	Saccharomyces cerevisiae chromosome VII complete chromosome sequence. Found forward in NC_001139 between 103045 and 104044 with 100% identity.
YKL147C	YKL147C questionable ORF
NDL024W	non-annotated SAGE orf Found forward in NC_001136 between 217255 and 217434 with 100% identity. See citation Velculescu V.E. et al. (1997) Characterization of the yeast transcriptome. Cell 8:243-251
YCLCDELTA1	YCLCDELTA1 Ty1 LTR
NMR070C	non-annotated SAGE orf Found reverse in NC_001145 between 849877 and 850053 with 100% identity. See citation Velculescu V.E. et al. (1997) Characterization of the yeast transcriptome. Cell 8:243-251
NGR116C	non-annotated SAGE orf Found reverse in NC_001139 between 994368 and 994517 with 100% identity. See citation Velculescu V.E. et al. (1997) Characterization of the yeast transcriptome. Cell 8:243-251
YCL022C_EX1	YCL022C hypothetical protein
NDL032W	non-annotated SAGE orf Found forward in NC_001136 between 160791 and 160925 with 100% identity. See citation Velculescu V.E. et al. (1997) Characterization of the yeast transcriptome. Cell 8:243-251
YOL038C-A	YOL038c-a identified by SAGE
YDL172C	YDL172C questionable ORF
TY1B_DR3_EX2_3	Saccharomyces cerevisiae chromosome IV complete chromosome sequence. Found reverse in NC_001136 between 878651 and 882613 with 100% identity.
NHR023C	non-annotated SAGE orf Found reverse in NC_001140 between 458162 and 458326 with 100% identity. See citation Velculescu V.E. et al. (1997) Characterization of the yeast transcriptome. Cell 8:243-251
YPR177C	YPR177C questionable ORF
NDR046C	non-annotated SAGE orf Found reverse in NC_001136 between 721872 and 722042 with 100% identity. See citation Velculescu V.E. et al. (1997) Characterization of the yeast transcriptome. Cell 8:243-251
GOR07_6	Saccharomyces cerevisiae chromosome XV complete chromosome sequence. Found forward in NC_001147 between 861642 and 862641 with 100% identity.
YBR013C	YBR013C hypothetical protein
GCL01_1	Saccharomyces cerevisiae chromosome III complete chromosome sequence. Found forward in NC_001135 between 83220 and 84219 with 100% identity.
YGR266W	YGR266W hypothetical protein
YCRWDELTA8	YCRWDELTA8 Ty1 LTR
GNR08_1	Saccharomyces cerevisiae chromosome XIV complete chromosome sequence. Found forward in NC_001146 between 656170 and 657169 with 100% identity.
YPL062W	YPL062W hypothetical protein
YJR038C	YJR038C questionable ORF
YMLWTY1-2_5	YMLWTY1-2 Full length Ty1
YPLWTY1-1_4	YPLWTY1-1 Full length Ty1
NOR043C	non-annotated SAGE orf Found reverse in NC_001147 between 703986 and 704222 with 100% identity. See citation Velculescu V.E. et al. (1997) Characterization of the yeast transcriptome. Cell 8:243-251
NGR096C	non-annotated SAGE orf Found reverse in NC_001139 between 836149 and 836340 with 100% identity. See citation Velculescu V.E. et al. (1997) Characterization of the yeast transcriptome. Cell 8:243-251
GKR05_3	Saccharomyces cerevisiae chromosome XI complete chromosome sequence. Found forward in NC_001143 between 538784 and 539783 with 100% identity.
YOR300W	YOR300W questionable ORF
YGR203W	YGR203W weak similarity to X.laevis protein-tyrosin-phosphatase cdc homolog 2 and to hypothetical protein YPR200c
YDRCDELTA8	YDRCDELTA8 Ty1 LTR
NGL037C	non-annotated SAGE orf Found reverse in NC_001139 between 93459 and 93722 with 100% identity. See citation Velculescu V.E. et al. (1997) Characterization of the yeast transcriptome. Cell 8:243-251
YDLCDELTA1	YDLCDELTA1 Ty1 LTR
YNL254C	YNL254C hypothetical protein
NDR041C	non-annotated SAGE orf Found reverse in NC_001136 between 664944 and 665141 with 100% identity. See citation Velculescu V.E. et al. (1997) Characterization of the yeast transcriptome. Cell 8:243-251
YNLCDELTA1	YNLCDELTA1 Ty1 LTR
NLR096W	non-annotated SAGE orf Found forward in NC_001144 between 603628 and 603825 with 100% identity. See citation Velculescu V.E. et al. (1997) Characterization of the yeast transcriptome. Cell 8:243-251
NPR009C	non-annotated SAGE orf Found reverse in NC_001148 between 678411 and 678614 with 100% identity. See citation Velculescu V.E. et al. (1997) Characterization of the yeast transcriptome. Cell 8:243-251
YGR259C	YGR259C questionable ORF
YDL176W	YDL176W hypothetical protein
NER033W	non-annotated SAGE orf Found forward in NC_001137 between 401911 and 402066 with 100% identity. See citation Velculescu V.E. et al. (1997) Characterization of the yeast transcriptome. Cell 8:243-251
YDRWDELTA30	YDRWDELTA30 Ty1 LTR
YOLCDELTA3	YOLCDELTA3 Ty1 LTR
NPR004C	non-annotated SAGE orf Found reverse in NC_001148 between 588994 and 589242 with 100% identity. See citation Velculescu V.E. et al. (1997) Characterization of the yeast transcriptome. Cell 8:243-251
NDR165W	non-annotated SAGE orf Found forward in NC_001136 between 1385623 and 1385760 with 100% identity. See citation Velculescu V.E. et al. (1997) Characterization of the yeast transcriptome. Cell 8:243-251
YLR162W	YLR162W hypothetical protein
YGL069C	YGL069C questionable ORF
YCR061W	YCR061W hypothetical protein
YKL177W	YKL177W questionable ORF
YGLCDELTA1	YGLCDELTA1 Ty1 LTR
GJL03_2	Saccharomyces cerevisiae chromosome X complete chromosome sequence. Found forward in NC_001142 between 167921 and 168920 with 100% identity.
YGLWDELTA7	YGLWDELTA7 Ty1 LTR
NLR001C	non-annotated SAGE orf Found reverse in NC_001144 between 156565 and 156759 with 100% identity. See citation Velculescu V.E. et al. (1997) Characterization of the yeast transcriptome. Cell 8:243-251
YCRCDELTA7	YCRCDELTA7 Ty1 LTR
NNL045W	non-annotated SAGE orf Found forward in NC_001146 between 330326 and 330544 with 100% identity. See citation Velculescu V.E. et al. (1997) Characterization of the yeast transcriptome. Cell 8:243-251
YKR041W	YKR041W hypothetical protein
NKR002C	non-annotated SAGE orf Found reverse in NC_001143 between 447932 and 448156 with 100% identity. See citation Velculescu V.E. et al. (1997) Characterization of the yeast transcriptome. Cell 8:243-251
SCIIYLEFT_3	Saccharomyces cerevisiae chromosome II complete chromosome sequence. Found forward in NC_001134 between 3001 and 4000 with 100% identity.
NPL001W	non-annotated SAGE orf Found forward in NC_001148 between 497768 and 497959 with 100% identity. See citation Velculescu V.E. et al. (1997) Characterization of the yeast transcriptome. Cell 8:243-251
NLR124W	non-annotated SAGE orf Found forward in NC_001144 between 787418 and 787570 with 100% identity. See citation Velculescu V.E. et al. (1997) Characterization of the yeast transcriptome. Cell 8:243-251
YMR244C-A	YMR244C-A questionable ORF
YMRCTY1-3_4	YMRCTY1-3 Full length Ty1
GLL01_2	Saccharomyces cerevisiae chromosome XII complete chromosome sequence. Found forward in NC_001144 between 56710 and 57709 with 100% identity.
NDR010C	non-annotated SAGE orf Found reverse in NC_001136 between 541225 and 541422 with 100% identity. See citation Velculescu V.E. et al. (1997) Characterization of the yeast transcriptome. Cell 8:243-251
YDR491C	YDR491C questionable ORF
NML006C	non-annotated SAGE orf Found reverse in NC_001145 between 122312 and 122605 with 100% identity. See citation Velculescu V.E. et al. (1997) Characterization of the yeast transcriptome. Cell 8:243-251
YLRWSIGMA3	YLRWSIGMA3 Ty3 LTR
NER017W	non-annotated SAGE orf Found forward in NC_001137 between 251443 and 251697 with 100% identity. See citation Velculescu V.E. et al. (1997) Characterization of the yeast transcriptome. Cell 8:243-251
NFL010C	non-annotated SAGE orf Found reverse in NC_001138 between 48096 and 48248 with 100% identity. See citation Velculescu V.E. et al. (1997) Characterization of the yeast transcriptome. Cell 8:243-251
NKR007C	non-annotated SAGE orf Found reverse in NC_001143 between 527004 and 527159 with 100% identity. See citation Velculescu V.E. et al. (1997) Characterization of the yeast transcriptome. Cell 8:243-251
YMRWDELTA17	YMRWDELTA17 Ty1 LTR
YJLWDELTA19	YJLWDELTA19 Ty1 LTR
YIL100C-A	YIL100c-a questionable ORF
NLR130C	non-annotated SAGE orf Found reverse in NC_001144 between 884820 and 884975 with 100% identity. See citation Velculescu V.E. et al. (1997) Characterization of the yeast transcriptome. Cell 8:243-251
GHR08_5	Saccharomyces cerevisiae chromosome VIII complete chromosome sequence. Found forward in NC_001140 between 548488 and 549487 with 100% identity.
YML122C	YML122C hypothetical protein
YDR008C	YDR008C questionable ORF
YOL085C	YOL085C hypothetical protein
YDRCTY1-2_4	YDRCTY1-2 Full length Ty1
NDR012W	non-annotated SAGE orf Found forward in NC_001136 between 542286 and 542432 with 100% identity. See citation Velculescu V.E. et al. (1997) Characterization of the yeast transcriptome. Cell 8:243-251
GDL04_0	Saccharomyces cerevisiae chromosome IV complete chromosome sequence. Found forward in NC_001136 between 257132 and 258131 with 100% identity.
YILCDELTA2	YILCDELTA2 Ty2 LTR
TY1B_DR2_EX2_1	Saccharomyces cerevisiae chromosome IV complete chromosome sequence. Found forward in NC_001136 between 804494 and 805681 with 100% identity.
YGRWDELTA22	YGRWDELTA22 Ty1 LTR
NER034C	non-annotated SAGE orf Found reverse in NC_001137 between 407032 and 407214 with 100% identity. See citation Velculescu V.E. et al. (1997) Characterization of the yeast transcriptome. Cell 8:243-251
YLRWTY1-3_4	YLRWTY1-3 Full length Ty1
YFR017C	YFR017C hypothetical protein
YMRCTY1-4_4	YMRCTY1-4 Full length Ty1
YFLWDELTA3	YFLWDELTA3 Ty2 LTR
YLR235C	YLR235C questionable ORF
GHR08_3	Saccharomyces cerevisiae chromosome VIII complete chromosome sequence. Found forward in NC_001140 between 546488 and 547487 with 100% identity.
YHRWDELTA9	YHRWDELTA9 Ty1 LTR
YDRWTY1-5_4	YDRWTY1-5 Full length Ty1
YMR122W-A	YMR122w-a hypothetical protein
GLL02_0	Saccharomyces cerevisiae chromosome XII complete chromosome sequence. Found forward in NC_001144 between 99543 and 100542 with 100% identity.
NBL002C	non-annotated SAGE orf Found reverse in NC_001134 between 197442 and 197720 with 100% identity. See citation Velculescu V.E. et al. (1997) Characterization of the yeast transcriptome. Cell 8:243-251
YPR153W	YPR153W hypothetical protein
GNL02_0	Saccharomyces cerevisiae chromosome XIV complete chromosome sequence. Found forward in NC_001146 between 130021 and 131020 with 100% identity.
YERCSIGMA4_6	YERCSIGMA4 Ty3 LTR
GER03_1	Saccharomyces cerevisiae chromosome V complete chromosome sequence. Found forward in NC_001137 between 426685 and 427684 with 100% identity.
GJR12_2	Saccharomyces cerevisiae chromosome X complete chromosome sequence. Found forward in NC_001142 between 597249 and 598248 with 100% identity.
NNL001W	non-annotated SAGE orf Found forward in NC_001146 between 623131 and 623265 with 100% identity. See citation Velculescu V.E. et al. (1997) Characterization of the yeast transcriptome. Cell 8:243-251
NMR038C	non-annotated SAGE orf Found reverse in NC_001145 between 509507 and 509701 with 100% identity. See citation Velculescu V.E. et al. (1997) Characterization of the yeast transcriptome. Cell 8:243-251
NIL022W	non-annotated SAGE orf Found forward in NC_001141 between 26990 and 27169 with 100% identity. See citation Velculescu V.E. et al. (1997) Characterization of the yeast transcriptome. Cell 8:243-251
NMR061C	non-annotated SAGE orf Found reverse in NC_001145 between 762446 and 762586 with 100% identity. See citation Velculescu V.E. et al. (1997) Characterization of the yeast transcriptome. Cell 8:243-251
YDR344C	YDR344C hypothetical protein
YPL039W	YPL039W hypothetical protein
YGRWTY3-1_5	YGRWTY3-1 Full length Ty3
YPLWDELTA3	YPLWDELTA3 Ty1 LTR
YNL152W	YNL152W hypothetical protein
NDR156C	non-annotated SAGE orf Found reverse in NC_001136 between 1233267 and 1233506 with 100% identity. See citation Velculescu V.E. et al. (1997) Characterization of the yeast transcriptome. Cell 8:243-251
GDR12_1	Saccharomyces cerevisiae chromosome IV complete chromosome sequence. Found forward in NC_001136 between 1134751 and 1135750 with 100% identity.
YDR266C	YDR266C similarity to hypothetical C.elegans protein
YBL062W	YBL062W questionable ORF
TY1B_ML1_EX2_3	Saccharomyces cerevisiae chromosome XIII complete chromosome sequence. Found forward in NC_001145 between 197939 and 201896 with 100% identity.
GOR07_8	Saccharomyces cerevisiae chromosome XV complete chromosome sequence. Found forward in NC_001147 between 863642 and 864641 with 100% identity.
NDR110C	non-annotated SAGE orf Found reverse in NC_001136 between 1078478 and 1078672 with 100% identity. See citation Velculescu V.E. et al. (1997) Characterization of the yeast transcriptome. Cell 8:243-251
YKLWDELTA7	YKLWDELTA7 Ty1 LTR
GPL08_3	Saccharomyces cerevisiae chromosome XVI complete chromosome sequence. Found forward in NC_001148 between 449337 and 450336 with 100% identity.
NAR008C	non-annotated SAGE orf Found reverse in NC_001133 between 219555 and 219719 with 100% identity. See citation Velculescu V.E. et al. (1997) Characterization of the yeast transcriptome. Cell 8:243-251
GNL01_1	Saccharomyces cerevisiae chromosome XIV complete chromosome sequence. Found forward in NC_001146 between 1871 and 2870 with 100% identity.
YBR056W-A	YBR056w-a identified by SAGE
YBR027C	YBR027C hypothetical protein
YNR042W	YNR042W hypothetical protein
NML016C	non-annotated SAGE orf Found reverse in NC_001145 between 29913 and 30104 with 100% identity. See citation Velculescu V.E. et al. (1997) Characterization of the yeast transcriptome. Cell 8:243-251
YGRCDELTA17	YGRCDELTA17 Ty2 LTR
NNL042C	non-annotated SAGE orf Found reverse in NC_001146 between 351383 and 351577 with 100% identity. See citation Velculescu V.E. et al. (1997) Characterization of the yeast transcriptome. Cell 8:243-251
GER07_1	Saccharomyces cerevisiae chromosome V complete chromosome sequence. Found forward in NC_001137 between 531026 and 532025 with 100% identity.
YGRWTY2-2_5	YGRWTY2-2 Full length Ty2
YOL118C	YOL118C hypothetical protein
GNL01_2	Saccharomyces cerevisiae chromosome XIV complete chromosome sequence. Found forward in NC_001146 between 2871 and 3870 with 100% identity.
YBR300C	YBR300C strong similarity to hypothetical protein YGR293c
YDR282C	YDR282C similarity to hypothetical protein YDL001w YFR048w and S.pombe hypothetical protein SPAC12G12.14
NOR054C	non-annotated SAGE orf Found reverse in NC_001147 between 759487 and 759765 with 100% identity. See citation Velculescu V.E. et al. (1997) Characterization of the yeast transcriptome. Cell 8:243-251
GPR13_4	Saccharomyces cerevisiae chromosome XVI complete chromosome sequence. Found forward in NC_001148 between 763478 and 764477 with 100% identity.
GNR08_3	Saccharomyces cerevisiae chromosome XIV complete chromosome sequence. Found forward in NC_001146 between 658170 and 659169 with 100% identity.
TY1B_NL1_EX2_3	Saccharomyces cerevisiae chromosome XIV complete chromosome sequence. Found forward in NC_001146 between 520758 and 524702 with 100% identity.
YPLWDELTA5	YPLWDELTA5 Ty2 LTR
YERCDELTA14	YERCDELTA14 Ty1 LTR
YIL032C	YIL032C hypothetical protein
YPR077C	YPR077C questionable ORF
NKL035C	non-annotated SAGE orf Found reverse in NC_001143 between 108918 and 109193 with 100% identity. See citation Velculescu V.E. et al. (1997) Characterization of the yeast transcriptome. Cell 8:243-251
YKR017C	YKR017C similarity to human hypothetical KIAA0161 protein
NOR079W	non-annotated SAGE orf Found forward in NC_001147 between 1004376 and 1004510 with 100% identity. See citation Velculescu V.E. et al. (1997) Characterization of the yeast transcriptome. Cell 8:243-251
NBR033C	non-annotated SAGE orf Found reverse in NC_001134 between 554921 and 555088 with 100% identity. See citation Velculescu V.E. et al. (1997) Characterization of the yeast transcriptome. Cell 8:243-251
NNL075C	non-annotated SAGE orf Found reverse in NC_001146 between 60023 and 60190 with 100% identity. See citation Velculescu V.E. et al. (1997) Characterization of the yeast transcriptome. Cell 8:243-251
YNL311C	YNL311C hypothetical protein
YBLWDELTA9	YBLWDELTA9 Ty1 LTR
NGL006C	non-annotated SAGE orf Found reverse in NC_001139 between 394718 and 394915 with 100% identity. See citation Velculescu V.E. et al. (1997) Characterization of the yeast transcriptome. Cell 8:243-251
YCR043C	YCR043C hypothetical protein
GIR04_0	Saccharomyces cerevisiae chromosome IX complete chromosome sequence. Found forward in NC_001141 between 365963 and 366962 with 100% identity.
YARCTY1-1_1	YARCTY1-1 Full length Ty1
YGR219W	YGR219W questionable ORF
NIL021C	non-annotated SAGE orf Found reverse in NC_001141 between 30695 and 30898 with 100% identity. See citation Velculescu V.E. et al. (1997) Characterization of the yeast transcriptome. Cell 8:243-251
NOR057W	non-annotated SAGE orf Found forward in NC_001147 between 792336 and 792482 with 100% identity. See citation Velculescu V.E. et al. (1997) Characterization of the yeast transcriptome. Cell 8:243-251
NDL036C	non-annotated SAGE orf Found reverse in NC_001136 between 76964 and 77110 with 100% identity. See citation Velculescu V.E. et al. (1997) Characterization of the yeast transcriptome. Cell 8:243-251
YCR050C	YCR050C questionable ORF
YMLCDELTA1	YMLCDELTA1 Ty1 LTR
NGL005W	non-annotated SAGE orf Found forward in NC_001139 between 400350 and 400547 with 100% identity. See citation Velculescu V.E. et al. (1997) Characterization of the yeast transcriptome. Cell 8:243-251
GOR06_0	Saccharomyces cerevisiae chromosome XV complete chromosome sequence. Found forward in NC_001147 between 730506 and 731505 with 100% identity.
YML032C-A	YML032C-A questionable ORF
NMR051W	non-annotated SAGE orf Found forward in NC_001145 between 652852 and 653010 with 100% identity. See citation Velculescu V.E. et al. (1997) Characterization of the yeast transcriptome. Cell 8:243-251
GNR09_1	Saccharomyces cerevisiae chromosome XIV complete chromosome sequence. Found forward in NC_001146 between 682191 and 683190 with 100% identity.
YMLWDELTA5	YMLWDELTA5 Ty1 LTR
YDL032W	YDL032W questionable ORF
YARCTY1-1_0	YARCTY1-1 Full length Ty1
TY4B_J_EX1_1	Saccharomyces cerevisiae chromosome X complete chromosome sequence. Found forward in NC_001142 between 197614 and 198699 with 100% identity.
TY1B_A_2	Saccharomyces cerevisiae chromosome I complete chromosome sequence. Found reverse in NC_001133 between 160593 and 164183 with 100% identity.
NAL011C	non-annotated SAGE orf Found reverse in NC_001133 between 19977 and 20123 with 100% identity. See citation Velculescu V.E. et al. (1997) Characterization of the yeast transcriptome. Cell 8:243-251
YLRCDELTA2	YLRCDELTA2 Ty1 LTR
GLR06_0	Saccharomyces cerevisiae chromosome XII complete chromosome sequence. Found forward in NC_001144 between 349507 and 350506 with 100% identity.
YHRCTAU4	YHRCTAU4 Ty4 LTR
YFLWDELTA5	YFLWDELTA5 Ty1 LTR
YGRCDELTA16	YGRCDELTA16 Ty1 LTR
GLR06_11	Saccharomyces cerevisiae chromosome XII complete chromosome sequence. Found forward in NC_001144 between 360507 and 361506 with 100% identity.
GPR13_6	Saccharomyces cerevisiae chromosome XVI complete chromosome sequence. Found forward in NC_001148 between 765478 and 766477 with 100% identity.
YCRWDELTA9	YCRWDELTA9 Ty1 LTR
GOR08_1	Saccharomyces cerevisiae chromosome XV complete chromosome sequence. Found forward in NC_001147 between 947724 and 948723 with 100% identity.
GKL04_1	Saccharomyces cerevisiae chromosome XI complete chromosome sequence. Found forward in NC_001143 between 412757 and 413756 with 100% identity.
GAR04_3	Saccharomyces cerevisiae chromosome I complete chromosome sequence. Found forward in NC_001133 between 211649 and 212648 with 100% identity.
NKL044C	non-annotated SAGE orf Found reverse in NC_001143 between 16801 and 17055 with 100% identity. See citation Velculescu V.E. et al. (1997) Characterization of the yeast transcriptome. Cell 8:243-251
GER05_3	Saccharomyces cerevisiae chromosome V complete chromosome sequence. Found forward in NC_001137 between 479841 and 480840 with 100% identity.
YARCTY1-1_5	YARCTY1-1 Full length Ty1
NDL013C	non-annotated SAGE orf Found reverse in NC_001136 between 366186 and 366452 with 100% identity. See citation Velculescu V.E. et al. (1997) Characterization of the yeast transcriptome. Cell 8:243-251
GKL04_3	Saccharomyces cerevisiae chromosome XI complete chromosome sequence. Found forward in NC_001143 between 414757 and 415756 with 100% identity.
YBR174C	YBR174C questionable ORF
GJL06_0	Saccharomyces cerevisiae chromosome X complete chromosome sequence. Found forward in NC_001142 between 254933 and 255932 with 100% identity.
YLR236C	YLR236C hypothetical protein
YGRWDELTA19	YGRWDELTA19 Ty1 LTR
NCR001C	non-annotated SAGE orf Found reverse in NC_001135 between 123477 and 123677 with 100% identity. See citation Velculescu V.E. et al. (1997) Characterization of the yeast transcriptome. Cell 8:243-251
YDR095C	YDR095C hypothetical protein
NER019W	non-annotated SAGE orf Found forward in NC_001137 between 272216 and 272383 with 100% identity. See citation Velculescu V.E. et al. (1997) Characterization of the yeast transcriptome. Cell 8:243-251
YERCSIGMA1	YERCSIGMA1 Ty3 LTR
YBR277C	YBR277C questionable ORF
YEL010W	YEL010W hypothetical protein
GMR12_0	Saccharomyces cerevisiae chromosome XIII complete chromosome sequence. Found forward in NC_001145 between 879563 and 880562 with 100% identity.
YKL053W	YKL053W questionable ORF
YMR178W	YMR178W similarity to C.elegans hypothetical protein
YLR428C	YLR428C questionable ORF
YPL136W	YPL136W questionable ORF
NPR083C	non-annotated SAGE orf Found reverse in NC_001148 between 880229 and 880366 with 100% identity. See citation Velculescu V.E. et al. (1997) Characterization of the yeast transcriptome. Cell 8:243-251
YJRWDELTA11	YJRWDELTA11 Ty1 LTR
YIRCDELTA6	YIRCDELTA6 Ty1 LTR
YPL107W	YPL107W hypothetical protein
YOR072W	YOR072W hypothetical protein
YGL034C	YGL034C questionable ORF
YOLWTY1-1_4	YOLWTY1-1 Full length Ty1
YHR131W-A	YHR131w-a questionable ORF
YKL036C	YKL036C questionable ORF
YPR077C	YPR077C questionable ORF
NOL007C	non-annotated SAGE orf Found reverse in NC_001147 between 290642 and 290797 with 100% identity. See citation Velculescu V.E. et al. (1997) Characterization of the yeast transcriptome. Cell 8:243-251
YDL221W	YDL221W questionable ORF
NKL001C	non-annotated SAGE orf Found reverse in NC_001143 between 403218 and 403517 with 100% identity. See citation Velculescu V.E. et al. (1997) Characterization of the yeast transcriptome. Cell 8:243-251
YPR098C	YPR098C hypothetical protein
YGR137W	YGR137W questionable ORF
NHR008W	non-annotated SAGE orf Found forward in NC_001140 between 198428 and 198592 with 100% identity. See citation Velculescu V.E. et al. (1997) Characterization of the yeast transcriptome. Cell 8:243-251
NMR002W	non-annotated SAGE orf Found forward in NC_001145 between 272960 and 273100 with 100% identity. See citation Velculescu V.E. et al. (1997) Characterization of the yeast transcriptome. Cell 8:243-251
NLR114C	non-annotated SAGE orf Found reverse in NC_001144 between 669739 and 669894 with 100% identity. See citation Velculescu V.E. et al. (1997) Characterization of the yeast transcriptome. Cell 8:243-251
YPL056C	YPL056C hypothetical protein
YPRWSIGMA2	YPRWSIGMA2 Ty3 LTR
Q0180	questionable ORF Found reverse in NC_001224 between 13748 and 14122 with 100% identity.
NGL043C	non-annotated SAGE orf Found reverse in NC_001139 between 10114 and 10350 with 100% identity. See citation Velculescu V.E. et al. (1997) Characterization of the yeast transcriptome. Cell 8:243-251
YHL006W-A	YHL006w-a questionable ORF
NBR022W	non-annotated SAGE orf Found forward in NC_001134 between 419296 and 419436 with 100% identity. See citation Velculescu V.E. et al. (1997) Characterization of the yeast transcriptome. Cell 8:243-251
YDRWDELTA10	YDRWDELTA10 Ty1 LTR
NGL014C	non-annotated SAGE orf Found reverse in NC_001139 between 323513 and 323677 with 100% identity. See citation Velculescu V.E. et al. (1997) Characterization of the yeast transcriptome. Cell 8:243-251
NIL013W	non-annotated SAGE orf Found forward in NC_001141 between 173167 and 173406 with 100% identity. See citation Velculescu V.E. et al. (1997) Characterization of the yeast transcriptome. Cell 8:243-251
YPR116W	YPR116W hypothetical protein
GLR04_4	Saccharomyces cerevisiae chromosome XII complete chromosome sequence. Found forward in NC_001144 between 311356 and 312355 with 100% identity.
GGL05_1	Saccharomyces cerevisiae chromosome VII complete chromosome sequence. Found forward in NC_001139 between 242856 and 243855 with 100% identity.
YCR087W	YCR087W questionable ORF
NEL002C	non-annotated SAGE orf Found reverse in NC_001137 between 137782 and 137961 with 100% identity. See citation Velculescu V.E. et al. (1997) Characterization of the yeast transcriptome. Cell 8:243-251
YDR220C	YDR220C questionable ORF
YDL196W	YDL196W hypothetical protein
GHR08_0	Saccharomyces cerevisiae chromosome VIII complete chromosome sequence. Found forward in NC_001140 between 543488 and 544487 with 100% identity.
YGR146C	YGR146C hypothetical protein
NOR036C	non-annotated SAGE orf Found reverse in NC_001147 between 682213 and 682368 with 100% identity. See citation Velculescu V.E. et al. (1997) Characterization of the yeast transcriptome. Cell 8:243-251
NLR140W	non-annotated SAGE orf Found forward in NC_001144 between 1035773 and 1035940 with 100% identity. See citation Velculescu V.E. et al. (1997) Characterization of the yeast transcriptome. Cell 8:243-251
YOL125W	YOL125W hypothetical protein
YLR224W	YLR224W hypothetical protein
YDR455C	YDR455C questionable ORF
YHL037C	YHL037C hypothetical protein
YLRWDELTA11	YLRWDELTA11 Ty1 LTR
YPL272C	YPL272C hypothetical protein
NGR118C	non-annotated SAGE orf Found reverse in NC_001139 between 994842 and 994976 with 100% identity. See citation Velculescu V.E. et al. (1997) Characterization of the yeast transcriptome. Cell 8:243-251
NLR115W	non-annotated SAGE orf Found forward in NC_001144 between 672894 and 673055 with 100% identity. See citation Velculescu V.E. et al. (1997) Characterization of the yeast transcriptome. Cell 8:243-251
GIR04_2	Saccharomyces cerevisiae chromosome IX complete chromosome sequence. Found forward in NC_001141 between 367963 and 368962 with 100% identity.
GFL01_4	Saccharomyces cerevisiae chromosome VI complete chromosome sequence. Found forward in NC_001138 between 73614 and 74613 with 100% identity.
YIL012W	YIL012W hypothetical protein
YGRWTY3-1_2	YGRWTY3-1 Full length Ty3
YERWDELTA18_3	YERWDELTA18 Ty1 LTR
NDR175C	non-annotated SAGE orf Found reverse in NC_001136 between 1518910 and 1519074 with 100% identity. See citation Velculescu V.E. et al. (1997) Characterization of the yeast transcriptome. Cell 8:243-251
GKR07_2	Saccharomyces cerevisiae chromosome XI complete chromosome sequence. Found forward in NC_001143 between 644133 and 645132 with 100% identity.
GAR03_1	Saccharomyces cerevisiae chromosome I complete chromosome sequence. Found forward in NC_001133 between 160789 and 161788 with 100% identity.
YAL043C-A	YAL043C-A questionable ORF
NOL042W	non-annotated SAGE orf Found forward in NC_001147 between 43142 and 43348 with 100% identity. See citation Velculescu V.E. et al. (1997) Characterization of the yeast transcriptome. Cell 8:243-251
NDR044C	non-annotated SAGE orf Found reverse in NC_001136 between 683771 and 683923 with 100% identity. See citation Velculescu V.E. et al. (1997) Characterization of the yeast transcriptome. Cell 8:243-251
YJLWDELTA16	YJLWDELTA16 Ty1 LTR
NPR011C	non-annotated SAGE orf Found reverse in NC_001148 between 700274 and 700456 with 100% identity. See citation Velculescu V.E. et al. (1997) Characterization of the yeast transcriptome. Cell 8:243-251
NJR023C	non-annotated SAGE orf Found reverse in NC_001142 between 731905 and 732069 with 100% identity. See citation Velculescu V.E. et al. (1997) Characterization of the yeast transcriptome. Cell 8:243-251
GIL02_3	Saccharomyces cerevisiae chromosome IX complete chromosome sequence. Found forward in NC_001141 between 109607 and 110606 with 100% identity.
YNL195C	YNL195C hypothetical protein
YGR069W	YGR069W questionable ORF
NOR043C	non-annotated SAGE orf Found reverse in NC_001147 between 703986 and 704222 with 100% identity. See citation Velculescu V.E. et al. (1997) Characterization of the yeast transcriptome. Cell 8:243-251
YGL101W	YGL101W strong similarity to hypothetical protein YBR242w
GLR10_0	Saccharomyces cerevisiae chromosome XII complete chromosome sequence. Found forward in NC_001144 between 934909 and 935908 with 100% identity.
YORWDELTA13	YORWDELTA13 Ty1 LTR
YKL097C	YKL097C hypothetical protein
NPR090C	non-annotated SAGE orf Found reverse in NC_001148 between 927488 and 927640 with 100% identity. See citation Velculescu V.E. et al. (1997) Characterization of the yeast transcriptome. Cell 8:243-251
NOL056C	non-annotated SAGE orf Found reverse in NC_001147 between 14772 and 15044 with 100% identity. See citation Velculescu V.E. et al. (1997) Characterization of the yeast transcriptome. Cell 8:243-251
SCIIYLEFT_5	Saccharomyces cerevisiae chromosome II complete chromosome sequence. Found forward in NC_001134 between 5001 and 6000 with 100% identity.
YLRCDELTA16	YLRCDELTA16 Ty1 LTR
YER038W-A	YER038w-a questionable ORF
NOR062C	non-annotated SAGE orf Found reverse in NC_001147 between 854174 and 854314 with 100% identity. See citation Velculescu V.E. et al. (1997) Characterization of the yeast transcriptome. Cell 8:243-251
GBL03_0	Saccharomyces cerevisiae chromosome II complete chromosome sequence. Found forward in NC_001134 between 73564 and 74563 with 100% identity.
GGL02_1	Saccharomyces cerevisiae chromosome VII complete chromosome sequence. Found forward in NC_001139 between 104045 and 105044 with 100% identity.
YDL016C	YDL016C questionable ORF
YDRCDELTA3	YDRCDELTA3 Ty1 LTR
YFRCDELTA8	YFRCDELTA8 Ty1 LTR
YNLWTY1-2_4	YNLWTY1-2 Full length Ty1
NEL016W	non-annotated SAGE orf Found forward in NC_001137 between 84901 and 85035 with 100% identity. See citation Velculescu V.E. et al. (1997) Characterization of the yeast transcriptome. Cell 8:243-251
YDL010W	YDL010W similarity to hypothetical protein YBR014c and glutaredoxins
YJL211C	YJL211C questionable ORF
NNL047C	non-annotated SAGE orf Found reverse in NC_001146 between 286092 and 286301 with 100% identity. See citation Velculescu V.E. et al. (1997) Characterization of the yeast transcriptome. Cell 8:243-251
NEL018C	non-annotated SAGE orf Found reverse in NC_001137 between 67364 and 67504 with 100% identity. See citation Velculescu V.E. et al. (1997) Characterization of the yeast transcriptome. Cell 8:243-251
GJL04_8	Saccharomyces cerevisiae chromosome X complete chromosome sequence. Found forward in NC_001142 between 204825 and 205824 with 100% identity.
GKR05_8	Saccharomyces cerevisiae chromosome XI complete chromosome sequence. Found forward in NC_001143 between 543784 and 544783 with 100% identity.
YLRCDELTA3	YLRCDELTA3 Ty1 LTR
YGL165C	YGL165C questionable ORF
YKRCDELTA9	YKRCDELTA9 Ty1 LTR
GJR15_2	Saccharomyces cerevisiae chromosome X complete chromosome sequence. Found forward in NC_001142 between 714444 and 715443 with 100% identity.
NBL010C	non-annotated SAGE orf Found reverse in NC_001134 between 164788 and 164997 with 100% identity. See citation Velculescu V.E. et al. (1997) Characterization of the yeast transcriptome. Cell 8:243-251
YOLWTAU1	YOLWTAU1 Ty4 LTR
TY1B_B_LR4_1	Saccharomyces cerevisiae chromosome XII complete chromosome sequence. Found forward in NC_001144 between 654177 and 656387 with 100% identity.
YOR041C	YOR041C questionable ORF
YNLCTY1-1_4	YNLCTY1-1 Full length Ty1
YJR079W_EX2	YJR079W questionable ORF
YJR020W	YJR020W questionable ORF
NGL003W	non-annotated SAGE orf Found forward in NC_001139 between 405114 and 405266 with 100% identity. See citation Velculescu V.E. et al. (1997) Characterization of the yeast transcriptome. Cell 8:243-251
NGR128W	non-annotated SAGE orf Found forward in NC_001139 between 1083045 and 1083293 with 100% identity. See citation Velculescu V.E. et al. (1997) Characterization of the yeast transcriptome. Cell 8:243-251
YPL068C	YPL068C hypothetical protein
NLL003W	non-annotated SAGE orf Found forward in NC_001144 between 92566 and 92730 with 100% identity. See citation Velculescu V.E. et al. (1997) Characterization of the yeast transcriptome. Cell 8:243-251
NML016C	non-annotated SAGE orf Found reverse in NC_001145 between 29913 and 30104 with 100% identity. See citation Velculescu V.E. et al. (1997) Characterization of the yeast transcriptome. Cell 8:243-251
YEL076W-C	YEL076W-C questionable ORF
NER044C	non-annotated SAGE orf Found reverse in NC_001137 between 504589 and 504738 with 100% identity. See citation Velculescu V.E. et al. (1997) Characterization of the yeast transcriptome. Cell 8:243-251
NNL054C	non-annotated SAGE orf Found reverse in NC_001146 between 240147 and 240317 with 100% identity. See citation Velculescu V.E. et al. (1997) Characterization of the yeast transcriptome. Cell 8:243-251
YIL039W	YIL039W hypothetical protein
NBR011C	non-annotated SAGE orf Found reverse in NC_001134 between 351253 and 351459 with 100% identity. See citation Velculescu V.E. et al. (1997) Characterization of the yeast transcriptome. Cell 8:243-251
YFL012W	YFL012W hypothetical protein
YMRCDELTA9	YMRCDELTA9 Ty1 LTR
YJL181W	YJL181W similarity to hypothetical protein YJR030c
GNR10_5	Saccharomyces cerevisiae chromosome XIV complete chromosome sequence. Found forward in NC_001146 between 766618 and 767617 with 100% identity.
YDR391C	YDR391C strong similarity to hypothetical protein YOR013w
YMRCDELTA7	YMRCDELTA7 Ty1 LTR
YMR052C-A	YMR052C-A questionable ORF
YPRWDELTA17	YPRWDELTA17 Ty1 LTR
YJRWTY1-1_4	YJRWTY1-1 Full length Ty1
GML04_6	Saccharomyces cerevisiae chromosome XIII complete chromosome sequence. Found forward in NC_001145 between 201413 and 202412 with 100% identity.
YBR261C	YBR261C similarity to hypothetical S. pombe protein
NOR009W	non-annotated SAGE orf Found forward in NC_001147 between 464469 and 464630 with 100% identity. See citation Velculescu V.E. et al. (1997) Characterization of the yeast transcriptome. Cell 8:243-251
YPL025C	YPL025C questionable ORF
YKL162C	YKL162C hypothetical protein
YBR075W	YBR075W hypothetical protein
GGL02_2	Saccharomyces cerevisiae chromosome VII complete chromosome sequence. Found forward in NC_001139 between 105045 and 106044 with 100% identity.
YGR107W	YGR107W questionable ORF
NDL035C	non-annotated SAGE orf Found reverse in NC_001136 between 104660 and 104806 with 100% identity. See citation Velculescu V.E. et al. (1997) Characterization of the yeast transcriptome. Cell 8:243-251
YDR203W	YDR203W questionable ORF
GBL01_4	Saccharomyces cerevisiae chromosome II complete chromosome sequence. Found forward in NC_001134 between 29441 and 30440 with 100% identity.
NDR135C	non-annotated SAGE orf Found reverse in NC_001136 between 1164717 and 1164953 with 100% identity. See citation Velculescu V.E. et al. (1997) Characterization of the yeast transcriptome. Cell 8:243-251
YLRWDELTA13	YLRWDELTA13 Ty1 LTR
GPR14_0	Saccharomyces cerevisiae chromosome XVI complete chromosome sequence. Found forward in NC_001148 between 869140 and 870139 with 100% identity.
GJL07_1	Saccharomyces cerevisiae chromosome X complete chromosome sequence. Found forward in NC_001142 between 369944 and 370943 with 100% identity.
YDRCTY1-1_4	YDRCTY1-1 Full length Ty1
YGL235W	YGL235W questionable ORF
YOR166C	YOR166C hypothetical protein
YGR160W	YGR160W questionable ORF
NPL023C	non-annotated SAGE orf Found reverse in NC_001148 between 132446 and 132580 with 100% identity. See citation Velculescu V.E. et al. (1997) Characterization of the yeast transcriptome. Cell 8:243-251
YJR087W	YJR087W questionable ORF
YGL199C	YGL199C questionable ORF
YER084W	YER084W questionable ORF
YJLCDELTA7	YJLCDELTA7 Ty1 LTR
YLRWDELTA12	YLRWDELTA12 Ty1 LTR
NBR019W	non-annotated SAGE orf Found forward in NC_001134 between 407263 and 407424 with 100% identity. See citation Velculescu V.E. et al. (1997) Characterization of the yeast transcriptome. Cell 8:243-251
YKLCDELTA4	YKLCDELTA4 Ty1 LTR
YHLWDELTA2	YHLWDELTA2 Ty1 LTR
GJR14_3	Saccharomyces cerevisiae chromosome X complete chromosome sequence. Found forward in NC_001142 between 693939 and 694938 with 100% identity.
NDR014C	non-annotated SAGE orf Found reverse in NC_001136 between 545720 and 545920 with 100% identity. See citation Velculescu V.E. et al. (1997) Characterization of the yeast transcriptome. Cell 8:243-251
NBR035W	non-annotated SAGE orf Found forward in NC_001134 between 555685 and 555879 with 100% identity. See citation Velculescu V.E. et al. (1997) Characterization of the yeast transcriptome. Cell 8:243-251
YOR118W	YOR118W hypothetical protein
YJL027C	YJL027C hypothetical protein
YCR076C	YCR076C hypothetical protein
YGL052W	YGL052W questionable ORF
GBL04_0	Saccharomyces cerevisiae chromosome II complete chromosome sequence. Found forward in NC_001134 between 187307 and 188306 with 100% identity.
YDR444W	YDR444W similarity to hypothetical protein YGL144c and YDL109c
NPR023C	non-annotated SAGE orf Found reverse in NC_001148 between 773596 and 773742 with 100% identity. See citation Velculescu V.E. et al. (1997) Characterization of the yeast transcriptome. Cell 8:243-251
YJL009W	YJL009W questionable ORF
NDR160C	non-annotated SAGE orf Found reverse in NC_001136 between 1301069 and 1301203 with 100% identity. See citation Velculescu V.E. et al. (1997) Characterization of the yeast transcriptome. Cell 8:243-251
NJR025C	non-annotated SAGE orf Found reverse in NC_001142 between 737313 and 737453 with 100% identity. See citation Velculescu V.E. et al. (1997) Characterization of the yeast transcriptome. Cell 8:243-251
NDR108W	non-annotated SAGE orf Found forward in NC_001136 between 1022913 and 1023059 with 100% identity. See citation Velculescu V.E. et al. (1997) Characterization of the yeast transcriptome. Cell 8:243-251
NMR031W	non-annotated SAGE orf Found forward in NC_001145 between 486399 and 486548 with 100% identity. See citation Velculescu V.E. et al. (1997) Characterization of the yeast transcriptome. Cell 8:243-251
YBR047W	YBR047W hypothetical protein
NOR079W	non-annotated SAGE orf Found forward in NC_001147 between 1004376 and 1004510 with 100% identity. See citation Velculescu V.E. et al. (1997) Characterization of the yeast transcriptome. Cell 8:243-251
YLR416C	YLR416C hypothetical protein
GOR06_1	Saccharomyces cerevisiae chromosome XV complete chromosome sequence. Found forward in NC_001147 between 731506 and 732505 with 100% identity.
YHRCDELTA16	YHRCDELTA16 Ty1 LTR
GOR07_5	Saccharomyces cerevisiae chromosome XV complete chromosome sequence. Found forward in NC_001147 between 860642 and 861641 with 100% identity.
YDL162C	YDL162C hypothetical protein
GDL02_2	Saccharomyces cerevisiae chromosome IV complete chromosome sequence. Found forward in NC_001136 between 151704 and 152703 with 100% identity.
NDL011W	non-annotated SAGE orf Found forward in NC_001136 between 370713 and 370868 with 100% identity. See citation Velculescu V.E. et al. (1997) Characterization of the yeast transcriptome. Cell 8:243-251
YKR011C	YKR011C hypothetical protein
NER001C	non-annotated SAGE orf Found reverse in NC_001137 between 159380 and 159517 with 100% identity. See citation Velculescu V.E. et al. (1997) Characterization of the yeast transcriptome. Cell 8:243-251
NBR023W	non-annotated SAGE orf Found forward in NC_001134 between 477095 and 477283 with 100% identity. See citation Velculescu V.E. et al. (1997) Characterization of the yeast transcriptome. Cell 8:243-251
NPL024C	non-annotated SAGE orf Found reverse in NC_001148 between 85401 and 85580 with 100% identity. See citation Velculescu V.E. et al. (1997) Characterization of the yeast transcriptome. Cell 8:243-251
YIL060W	YIL060W questionable ORF
Q0090	questionable ORF Found forward in NC_001224 between 74495 and 74804 with 99.677419% identity.
YKL030W	YKL030W questionable ORF
NOL044W	non-annotated SAGE orf Found forward in NC_001147 between 42706 and 42873 with 100% identity. See citation Velculescu V.E. et al. (1997) Characterization of the yeast transcriptome. Cell 8:243-251
NOR082C	non-annotated SAGE orf Found reverse in NC_001147 between 1074040 and 1074183 with 100% identity. See citation Velculescu V.E. et al. (1997) Characterization of the yeast transcriptome. Cell 8:243-251
YMR294W-A	YMR294W-A questionable ORF
GEL01_1	Saccharomyces cerevisiae chromosome V complete chromosome sequence. Found forward in NC_001137 between 8553 and 9552 with 100% identity.
NAL007W	non-annotated SAGE orf Found forward in NC_001133 between 29954 and 30166 with 100% identity. See citation Velculescu V.E. et al. (1997) Characterization of the yeast transcriptome. Cell 8:243-251
YDR250C	YDR250C hypothetical protein
NIR008W	non-annotated SAGE orf Found forward in NC_001141 between 398511 and 398723 with 100% identity. See citation Velculescu V.E. et al. (1997) Characterization of the yeast transcriptome. Cell 8:243-251
YKL088W	YKL088W similarity to C.tropicalis hal3 protein to C-term. of Sis2p and to hypothetical protein YOR054c
GGR10_0	Saccharomyces cerevisiae chromosome VII complete chromosome sequence. Found forward in NC_001139 between 860395 and 861394 with 100% identity.
YBLCSIGMA1	YBLCSIGMA1 Ty3 LTR
YDR290W	YDR290W questionable ORF
GGR10_2	Saccharomyces cerevisiae chromosome VII complete chromosome sequence. Found forward in NC_001139 between 862395 and 863394 with 100% identity.
NEL015C	non-annotated SAGE orf Found reverse in NC_001137 between 84843 and 84983 with 100% identity. See citation Velculescu V.E. et al. (1997) Characterization of the yeast transcriptome. Cell 8:243-251
YJR023C	YJR023C hypothetical protein
YDR102C	YDR102C hypothetical protein
YMRCTY1-3_0	YMRCTY1-3 Full length Ty1
GNR08_5	Saccharomyces cerevisiae chromosome XIV complete chromosome sequence. Found forward in NC_001146 between 660170 and 661169 with 100% identity.
NCL012C	non-annotated SAGE orf Found reverse in NC_001135 between 8959 and 9150 with 100% identity. See citation Velculescu V.E. et al. (1997) Characterization of the yeast transcriptome. Cell 8:243-251
NFR003C	non-annotated SAGE orf Found reverse in NC_001138 between 181991 and 182221 with 100% identity. See citation Velculescu V.E. et al. (1997) Characterization of the yeast transcriptome. Cell 8:243-251
GNL03_0	Saccharomyces cerevisiae chromosome XIV complete chromosome sequence. Found forward in NC_001146 between 147395 and 148394 with 100% identity.
NNL014W	non-annotated SAGE orf Found forward in NC_001146 between 547109 and 547366 with 100% identity. See citation Velculescu V.E. et al. (1997) Characterization of the yeast transcriptome. Cell 8:243-251
NLR044W	non-annotated SAGE orf Found forward in NC_001144 between 458168 and 458302 with 100% identity. See citation Velculescu V.E. et al. (1997) Characterization of the yeast transcriptome. Cell 8:243-251
GLR14_4	Saccharomyces cerevisiae chromosome XII complete chromosome sequence. Found forward in NC_001144 between 1046294 and 1047293 with 100% identity.
NBR007C	non-annotated SAGE orf Found reverse in NC_001134 between 308633 and 308923 with 100% identity. See citation Velculescu V.E. et al. (1997) Characterization of the yeast transcriptome. Cell 8:243-251
YKL044W	YKL044W hypothetical protein
YMR114C	YMR114C similarity to B. subtilis conserved hypothetical proteins yoqW and yoaM
YNLCSIGMA1	YNLCSIGMA1 Ty3 LTR
YDRCDELTA6A	YDRCDELTA6A Ty1 LTR
TY1B_OL_EX2_3	Saccharomyces cerevisiae chromosome XV complete chromosome sequence. Found forward in NC_001147 between 119305 and 123267 with 100% identity.
GJR15_0	Saccharomyces cerevisiae chromosome X complete chromosome sequence. Found forward in NC_001142 between 712444 and 713443 with 100% identity.
YGR272C	YGR272C similarity to hypothetical S.pombe protein SPAC12G12.02
NDR015C	non-annotated SAGE orf Found reverse in NC_001136 between 545791 and 545997 with 100% identity. See citation Velculescu V.E. et al. (1997) Characterization of the yeast transcriptome. Cell 8:243-251
YNLWSIGMA3	YNLWSIGMA3 Ty3 LTR
GJL03_6	Saccharomyces cerevisiae chromosome X complete chromosome sequence. Found forward in NC_001142 between 171921 and 172694 with 100% identity.
NJL022W	non-annotated SAGE orf Found forward in NC_001142 between 142442 and 142669 with 100% identity. See citation Velculescu V.E. et al. (1997) Characterization of the yeast transcriptome. Cell 8:243-251
NOR034C	non-annotated SAGE orf Found reverse in NC_001147 between 671186 and 671422 with 100% identity. See citation Velculescu V.E. et al. (1997) Characterization of the yeast transcriptome. Cell 8:243-251
GPR13_7	Saccharomyces cerevisiae chromosome XVI complete chromosome sequence. Found forward in NC_001148 between 766478 and 766991 with 100% identity.
GPL06_5	Saccharomyces cerevisiae chromosome XVI complete chromosome sequence. Found forward in NC_001148 between 403975 and 404451 with 100% identity.
YER128W	YER128W hypothetical protein
YIL141W	YIL141W questionable ORF
YPL114W	YPL114W questionable ORF
NPR023C	non-annotated SAGE orf Found reverse in NC_001148 between 773596 and 773742 with 100% identity. See citation Velculescu V.E. et al. (1997) Characterization of the yeast transcriptome. Cell 8:243-251
NDR103W	non-annotated SAGE orf Found forward in NC_001136 between 1013666 and 1013818 with 100% identity. See citation Velculescu V.E. et al. (1997) Characterization of the yeast transcriptome. Cell 8:243-251
GDR14_2	Saccharomyces cerevisiae chromosome IV complete chromosome sequence. Found forward in NC_001136 between 1348165 and 1349164 with 100% identity.
YOR376W	YOR376W hypothetical protein
YJL150W	YJL150W questionable ORF
GAL01_0	Saccharomyces cerevisiae chromosome I complete chromosome sequence. Found forward in NC_001133 between 13744 and 14743 with 100% identity.
NGR056C	non-annotated SAGE orf Found reverse in NC_001139 between 708217 and 708372 with 100% identity. See citation Velculescu V.E. et al. (1997) Characterization of the yeast transcriptome. Cell 8:243-251
GPL10_2	Saccharomyces cerevisiae chromosome XVI complete chromosome sequence. Found forward in NC_001148 between 538315 and 539314 with 100% identity.
GFL01_3	Saccharomyces cerevisiae chromosome VI complete chromosome sequence. Found forward in NC_001138 between 72614 and 73613 with 100% identity.
GDR10_1	Saccharomyces cerevisiae chromosome IV complete chromosome sequence. Found forward in NC_001136 between 797686 and 798685 with 100% identity.
NNR001C	non-annotated SAGE orf Found reverse in NC_001146 between 651893 and 652045 with 100% identity. See citation Velculescu V.E. et al. (1997) Characterization of the yeast transcriptome. Cell 8:243-251
YGRWDELTA24	YGRWDELTA24 Ty1 LTR
GLR07_0	Saccharomyces cerevisiae chromosome XII complete chromosome sequence. Found forward in NC_001144 between 629184 and 630183 with 100% identity.
YMRCDELTA8	YMRCDELTA8 Ty1 LTR
GPL08_2	Saccharomyces cerevisiae chromosome XVI complete chromosome sequence. Found forward in NC_001148 between 448337 and 449336 with 100% identity.
YLR366W	YLR366W hypothetical protein
YDL241W	YDL241W hypothetical protein
GER05_2	Saccharomyces cerevisiae chromosome V complete chromosome sequence. Found forward in NC_001137 between 478841 and 479840 with 100% identity.
YER077C	YER077C hypothetical protein
NJL014C	non-annotated SAGE orf Found reverse in NC_001142 between 227571 and 227705 with 100% identity. See citation Velculescu V.E. et al. (1997) Characterization of the yeast transcriptome. Cell 8:243-251
YLR021W	YLR021W hypothetical protein
YDR215C	YDR215C hypothetical protein
GNL05_0	Saccharomyces cerevisiae chromosome XIV complete chromosome sequence. Found forward in NC_001146 between 173087 and 174086 with 100% identity.
GDL02_3	Saccharomyces cerevisiae chromosome IV complete chromosome sequence. Found forward in NC_001136 between 152704 and 153703 with 100% identity.
YDR133C	YDR133C questionable ORF
YNL120C	YNL120C questionable ORF
YDL129W	YDL129W hypothetical protein
GHR04_2	Saccharomyces cerevisiae chromosome VIII complete chromosome sequence. Found forward in NC_001140 between 301647 and 302646 with 100% identity.
NHR007W	non-annotated SAGE orf Found forward in NC_001140 between 175186 and 175365 with 100% identity. See citation Velculescu V.E. et al. (1997) Characterization of the yeast transcriptome. Cell 8:243-251
NGR051C	non-annotated SAGE orf Found reverse in NC_001139 between 701262 and 701477 with 100% identity. See citation Velculescu V.E. et al. (1997) Characterization of the yeast transcriptome. Cell 8:243-251
GOR04_1	Saccharomyces cerevisiae chromosome XV complete chromosome sequence. Found forward in NC_001147 between 541261 and 542260 with 100% identity.
NPL010C	non-annotated SAGE orf Found reverse in NC_001148 between 408869 and 409009 with 100% identity. See citation Velculescu V.E. et al. (1997) Characterization of the yeast transcriptome. Cell 8:243-251
NIR010W	non-annotated SAGE orf Found forward in NC_001141 between 425520 and 425678 with 100% identity. See citation Velculescu V.E. et al. (1997) Characterization of the yeast transcriptome. Cell 8:243-251
YGLWDELTA2	YGLWDELTA2 Ty1 LTR
YLR232W	YLR232W questionable ORF
NPR025W	non-annotated SAGE orf Found forward in NC_001148 between 780342 and 780503 with 100% identity. See citation Velculescu V.E. et al. (1997) Characterization of the yeast transcriptome. Cell 8:243-251
NGR069W	non-annotated SAGE orf Found forward in NC_001139 between 788087 and 788224 with 100% identity. See citation Velculescu V.E. et al. (1997) Characterization of the yeast transcriptome. Cell 8:243-251
YNR005C	YNR005C questionable ORF
YGL239C	YGL239C questionable ORF
NCL010W	non-annotated SAGE orf Found forward in NC_001135 between 15484 and 15642 with 100% identity. See citation Velculescu V.E. et al. (1997) Characterization of the yeast transcriptome. Cell 8:243-251
YLR022C	YLR022C similarity to C.elegans and M.jannaschii hypothetical proteins
YOR379C	YOR379C questionable ORF
YFLCDELTA6	YFLCDELTA6 Ty1 LTR
YLR400W	YLR400W hypothetical protein
YMRCDELTA13	YMRCDELTA13 Ty1 LTR
GGL06_3	Saccharomyces cerevisiae chromosome VII complete chromosome sequence. Found forward in NC_001139 between 334616 and 335615 with 100% identity.
YJLCDELTA3	YJLCDELTA3 Ty1 LTR
YDL163W	YDL163W questionable ORF
NPR023C	non-annotated SAGE orf Found reverse in NC_001148 between 773596 and 773742 with 100% identity. See citation Velculescu V.E. et al. (1997) Characterization of the yeast transcriptome. Cell 8:243-251
NGR099C	non-annotated SAGE orf Found reverse in NC_001139 between 853388 and 853528 with 100% identity. See citation Velculescu V.E. et al. (1997) Characterization of the yeast transcriptome. Cell 8:243-251
NDL016W	non-annotated SAGE orf Found forward in NC_001136 between 309589 and 309750 with 100% identity. See citation Velculescu V.E. et al. (1997) Characterization of the yeast transcriptome. Cell 8:243-251
GGR12_0	Saccharomyces cerevisiae chromosome VII complete chromosome sequence. Found forward in NC_001139 between 955166 and 956165 with 100% identity.
YGL182C	YGL182C questionable ORF
YGR051C	YGR051C questionable ORF
NIR009W	non-annotated SAGE orf Found forward in NC_001141 between 414832 and 414975 with 100% identity. See citation Velculescu V.E. et al. (1997) Characterization of the yeast transcriptome. Cell 8:243-251
GPR13_0	Saccharomyces cerevisiae chromosome XVI complete chromosome sequence. Found forward in NC_001148 between 759478 and 760477 with 100% identity.
